# Supplementary material for: N′-[(E)-3-Indol-3-ylmethyl­ene]isonicotino­hydrazide monohydrate
Source: Acta Crystallogr Sect E Struct Rep Online. 2009 Jul 18;65(Pt 8):o1900. doi: 10.1107/S1600536809027329 (PMC2977231; doi:10.1107/S1600536809027329)
Supplement: Supplementary file 2 [file e-65-o1900-Isup2.hkl]

#
# h,k,l, Fc-squared, Fo-squared, sigma(Fo-squared) and status flag
#
data_I
_shelx_title ' M in P2(1)/c'
_shelx_refln_list_code          4
_shelx_F_calc_maximum      141.59
_exptl_crystal_F_000       592.00
_reflns_d_resolution_high  0.8349
 
loop_
 _symmetry_equiv_pos_as_xyz
 'x, y, z'
 '-x, y+1/2, -z+1/2'
 '-x, -y, -z'
 'x, -y-1/2, z-1/2'
 
_cell_length_a     7.1984
_cell_length_b    25.3270
_cell_length_c     7.9811
_cell_angle_alpha  90.000
_cell_angle_beta  104.062
_cell_angle_gamma  90.000
 
_shelx_F_squared_multiplier     1.000
 
loop_
 _refln_index_h
 _refln_index_k
 _refln_index_l
 _refln_F_squared_calc
 _refln_F_squared_meas
 _refln_F_squared_sigma
 _refln_observed_status
   1   0   0     1738.60     1508.33     24.22 o
   2   0   0      105.02       83.01      4.92 o
   3   0   0       67.66       64.95      7.74 o
   4   0   0      975.09      983.50     28.71 o
   5   0   0      132.03      134.09     14.49 o
   6   0   0       64.01       64.16      8.73 o
   7   0   0       38.01       29.70     14.23 o
   8   0   0        4.12        2.64      7.03 o
   1   1   0     1495.77     1368.48     11.73 o
   2   1   0      981.16      899.98     13.18 o
   3   1   0       63.90       59.51      4.56 o
   4   1   0      133.15      128.68      5.96 o
   5   1   0       17.38       16.40      4.47 o
   6   1   0       62.81       60.73      6.45 o
   7   1   0       31.31       20.73      3.96 o
   8   1   0        1.60        0.53      4.47 o
   1   2   0       62.81       69.94      2.38 o
   2   2   0     3268.22     3113.86     25.33 o
   3   2   0      500.76      494.13     10.58 o
   4   2   0       47.27       43.14      4.66 o
   5   2   0       32.53       41.40      5.19 o
   6   2   0        0.81        0.67      2.36 o
   7   2   0       73.10       67.87      8.28 o
   8   2   0       16.51       19.68      9.31 o
   1   3   0     2797.97     2617.94     19.05 o
   2   3   0     2031.22     1908.96     18.54 o
   3   3   0      227.27      249.73      7.18 o
   4   3   0      331.36      363.51     10.10 o
   5   3   0       14.95       21.48      3.86 o
   6   3   0       36.17       38.12      5.48 o
   7   3   0        3.70        0.00      2.58 o
   8   3   0        2.63       12.65      7.03 o
   0   4   0       30.21       25.46      3.99 o
   1   4   0     1217.87     1170.51     11.23 o
   2   4   0     1432.29     1385.94     15.30 o
   3   4   0      127.17      128.39      5.20 o
   4   4   0       44.61       32.79      3.50 o
   5   4   0        0.15        3.31      2.11 o
   6   4   0        0.17        2.38      2.47 o
   7   4   0       11.67       13.99      3.98 o
   8   4   0        5.04        2.12      9.58 o
   1   5   0      188.79      160.20      4.09 o
   2   5   0      337.52      295.32      7.85 o
   3   5   0      142.41      147.55      6.34 o
   4   5   0       64.73       75.68      5.43 o
   5   5   0       84.03       95.79      6.29 o
   6   5   0       75.60       73.79      9.41 o
   7   5   0        0.84        0.00      2.75 o
   8   5   0       50.80       33.94      8.14 o
   0   6   0     4007.67     3932.81     47.14 o
   1   6   0      487.68      416.90      6.70 o
   2   6   0      235.81      229.00      5.69 o
   3   6   0      201.21      192.40      6.25 o
   4   6   0      148.61      144.58      6.53 o
   5   6   0      294.74      278.79     11.39 o
   6   6   0       73.85       75.85      8.84 o
   8   6   0       15.05       10.80      8.52 o
   1   7   0      838.14      781.01     10.14 o
   2   7   0      108.47      113.68      4.02 o
   3   7   0     1482.45     1522.64     19.10 o
   4   7   0       32.18       38.34      4.22 o
   5   7   0      345.89      352.63     15.16 o
   6   7   0       86.12       84.92      9.26 o
   7   7   0        6.52        1.22      3.76 o
   8   7   0        6.74       12.25     10.40 o
   0   8   0     2618.41     2287.89     28.83 o
   1   8   0      736.91      688.24      9.95 o
   2   8   0        6.05        4.70      1.55 o
   3   8   0      304.52      326.66      8.25 o
   4   8   0      302.06      303.14     10.54 o
   5   8   0      234.81      243.20     13.21 o
   6   8   0       33.44       37.59      5.83 o
   7   8   0       37.98       31.93     10.88 o
   8   8   0        1.99        3.44     10.62 o
   1   9   0        0.00        1.26      0.64 o
   2   9   0      698.42      741.40     11.34 o
   3   9   0      695.69      701.37     12.37 o
   4   9   0        2.04        4.43      1.98 o
   5   9   0      307.60      303.38     14.43 o
   6   9   0       75.36       85.11      9.44 o
   7   9   0       21.60       20.57      5.82 o
   0  10   0       30.23       33.74      3.95 o
   1  10   0       58.65       58.36      3.38 o
   2  10   0      284.84      320.07      7.30 o
   3  10   0      103.58      100.43      4.66 o
   4  10   0       93.94      103.18      7.51 o
   5  10   0        0.73        2.62      2.61 o
   6  10   0       55.04       60.21      7.91 o
   7  10   0        2.83        4.72      4.27 o
   1  11   0      257.45      267.45      6.97 o
   2  11   0     1243.28     1187.07     15.61 o
   3  11   0      157.42      142.74      5.52 o
   4  11   0       75.67       96.17      8.75 o
   5  11   0        0.03        6.28      3.03 o
   6  11   0       39.14       30.40      6.22 o
   7  11   0        0.59        0.00      3.34 o
   0  12   0     1027.60      999.72     20.89 o
   1  12   0      605.81      574.76     10.88 o
   2  12   0       68.88       59.16      3.83 o
   3  12   0       94.59       99.30      7.57 o
   4  12   0      102.84      112.26      9.62 o
   5  12   0       38.94       39.58      6.62 o
   6  12   0        0.01        0.00      3.64 o
   7  12   0        4.26        7.68      6.89 o
   1  13   0     1365.89     1381.86     18.37 o
   2  13   0       94.77      111.68      4.98 o
   3  13   0        4.34        4.63      3.00 o
   4  13   0        8.64       12.57      3.63 o
   5  13   0      297.27      294.01     14.96 o
   6  13   0        0.12        0.00      3.35 o
   7  13   0        2.41        0.00      8.48 o
   0  14   0     1498.87     1585.49     29.21 o
   1  14   0       50.72       54.27      4.01 o
   2  14   0      195.29      207.61      8.01 o
   3  14   0      403.29      427.82     15.58 o
   4  14   0      185.76      184.61     12.56 o
   5  14   0       10.27        5.53      2.99 o
   6  14   0       11.95        7.83      5.73 o
   7  14   0        0.98        2.12      9.77 o
   1  15   0      133.35      122.31      5.83 o
   2  15   0      699.74      688.29     15.50 o
   3  15   0       56.93       57.03      8.27 o
   4  15   0       26.11       30.22      5.27 o
   5  15   0      181.94      165.30     22.54 o
   6  15   0        0.43        0.00      3.79 o
   7  15   0       24.84       25.55     13.81 o
   0  16   0     1305.53     1371.12     28.59 o
   1  16   0       63.11       68.12      4.75 o
   2  16   0       30.78       26.76      3.59 o
   3  16   0       13.66       10.94      3.11 o
   4  16   0        6.48        9.22      3.33 o
   5  16   0      416.36      458.14     23.22 o
   6  16   0       69.88       66.14     10.61 o
   1  17   0      104.77      114.65      6.95 o
   2  17   0        0.16        0.00      1.78 o
   3  17   0      623.69      597.02     19.78 o
   4  17   0       12.03        9.42      3.78 o
   5  17   0      125.90      145.44     15.33 o
   6  17   0        1.11        4.54      8.33 o
   0  18   0       64.09       71.18      7.37 o
   1  18   0        2.83        3.33      1.49 o
   2  18   0      215.09      225.32     11.59 o
   3  18   0       89.25       94.22      9.08 o
   4  18   0       41.09       40.76      8.29 o
   5  18   0       19.52       28.46      6.49 o
   6  18   0       18.75       33.40     12.93 o
   1  19   0        0.47        0.21      1.32 o
   2  19   0        6.28        7.80      2.90 o
   3  19   0        4.44        1.46      2.87 o
   4  19   0        0.92        0.76      2.34 o
   5  19   0        0.11        4.37      3.51 o
   6  19   0        9.47       11.21     11.12 o
   0  20   0        1.69        0.00      3.07 o
   1  20   0        6.32        7.97      3.02 o
   2  20   0       41.98       45.78      7.93 o
   3  20   0        8.84        9.11      3.38 o
   4  20   0        0.87        0.00      3.86 o
   5  20   0       14.30       14.33      6.48 o
   1  21   0        2.00        6.40      3.25 o
   2  21   0      115.12      121.20     14.53 o
   3  21   0      161.95      150.63     11.69 o
   4  21   0       18.48       18.68      7.59 o
   5  21   0       59.77       69.73     12.01 o
   0  22   0       46.37       43.75      8.14 o
   1  22   0      282.76      279.39     14.96 o
   2  22   0      296.75      307.80     14.26 o
   3  22   0      125.44      122.94     10.78 o
   4  22   0       36.04       41.34      8.47 o
   5  22   0       18.41       12.33     12.43 o
   1  23   0       67.11       65.45      8.21 o
   2  23   0      372.44      361.93     15.83 o
   3  23   0      351.82      390.32     17.62 o
   4  23   0       22.87       24.46      7.26 o
   5  23   0        0.08        0.00      8.04 o
   0  24   0      277.06      264.16     27.28 o
   1  24   0       27.92       25.02      4.57 o
   2  24   0       15.32       20.01      3.61 o
   3  24   0       10.27        8.51      3.37 o
   4  24   0       17.81        6.95      4.66 o
   1  25   0       94.31       87.40      9.87 o
   2  25   0       12.97       13.53      4.14 o
   3  25   0       55.95       49.57      8.27 o
   4  25   0       80.51       70.92     14.11 o
   0  26   0      122.87      121.14     20.39 o
   1  26   0        7.73       11.42      7.47 o
   2  26   0        2.55        2.77      3.67 o
   3  26   0       33.00       20.54      8.61 o
   4  26   0        1.04        0.00      9.56 o
   1  27   0       27.10        9.08     13.09 o
   2  27   0       17.05       19.31      7.29 o
   3  27   0        3.52        1.73      3.43 o
   0  28   0      106.42       89.65     18.46 o
   1  28   0        9.46        0.00      5.27 o
   2  28   0       31.90       34.62     16.17 o
   3  28   0        7.92       20.38     16.34 o
   1  29   0        3.24        8.08     10.54 o
   2  29   0        4.69        9.49     13.35 o
   0  30   0       13.60        6.50     10.54 o
   1  30   0        0.31        1.58     11.24 o
  -7   1   1       80.45       82.44      9.07 o
  -6   1   1      125.16      109.21      7.40 o
  -5   1   1        7.56        6.95      1.87 o
  -4   1   1      748.25      791.96     14.67 o
  -3   1   1       76.82       77.72      3.95 o
  -2   1   1      582.10      435.63     10.74 o
  -1   1   1     1142.53     1106.72      9.90 o
   0   1   1       56.51       28.00      3.87 o
   1   1   1     3325.16     3184.53     23.99 o
   2   1   1     1155.40     1053.91     14.30 o
   3   1   1     1024.69     1037.22     18.22 o
   4   1   1      630.11      586.20     13.64 o
   5   1   1       23.59       26.53      3.80 o
   6   1   1       28.96       29.27      4.19 o
   7   1   1        0.12        0.00      2.67 o
   8   1   1        7.47        6.75     14.81 o
  -8   2   1       12.38        3.69      6.50 o
  -7   2   1       11.89       10.56      4.03 o
  -6   2   1        9.50       12.18      3.99 o
  -5   2   1      169.70      179.36      7.67 o
  -4   2   1      717.20      805.47     14.84 o
  -3   2   1       19.42       26.14      2.62 o
  -2   2   1     2023.10     2041.89     18.21 o
  -1   2   1     4712.82     4751.00     37.12 o
   0   2   1      243.95      209.20      4.97 o
   1   2   1    20047.08    24111.96    161.35 o
   2   2   1      335.47      289.51      7.10 o
   3   2   1        2.05        4.39      1.32 o
   4   2   1       30.45       38.24      4.04 o
   5   2   1        6.82       10.85      2.41 o
   6   2   1       59.29       66.71      7.10 o
   7   2   1       37.03       20.58      5.54 o
   8   2   1        0.59        7.58     14.94 o
  -8   3   1        0.76        0.25      4.70 o
  -7   3   1       18.43       14.00      4.48 o
  -6   3   1       10.68       13.55      3.74 o
  -5   3   1       21.41       26.08      3.56 o
  -4   3   1      363.77      369.96      9.72 o
  -3   3   1      503.15      522.72     10.02 o
  -2   3   1      168.23      168.25      4.42 o
  -1   3   1     5242.51     5277.49     42.12 o
   0   3   1     2222.47     2021.79     24.07 o
   1   3   1      213.55      175.10      4.46 o
   2   3   1     1593.01     1388.63     16.63 o
   3   3   1      148.65      144.65      5.80 o
   4   3   1        4.65        2.02      1.42 o
   5   3   1        7.09        8.29      2.27 o
   6   3   1        1.94        4.77      2.43 o
   7   3   1       27.32       23.27      5.07 o
   8   3   1        8.76        6.20     14.93 o
  -8   4   1       11.42       10.60      5.28 o
  -7   4   1      243.41      258.99     20.74 o
  -6   4   1       35.44       25.00      4.49 o
  -5   4   1        2.68        2.60      1.48 o
  -4   4   1      453.56      508.73     11.51 o
  -3   4   1      555.56      561.12     10.34 o
  -2   4   1       63.08       57.82      2.65 o
  -1   4   1       16.72       13.84      2.00 o
   0   4   1      473.81      413.27      6.26 o
   1   4   1     1123.00     1059.93     14.19 o
   2   4   1      436.86      409.70      8.37 o
   3   4   1      290.03      288.48      8.28 o
   4   4   1      352.64      332.82     11.45 o
   5   4   1       60.21       60.41      5.68 o
   6   4   1       24.50       12.76      3.58 o
   7   4   1        7.69        2.90      2.96 o
   8   4   1       10.66        0.92      9.87 o
  -8   5   1       33.45       24.50      7.19 o
  -7   5   1       16.53       12.93      4.25 o
  -6   5   1        7.15        3.16      2.42 o
  -5   5   1        9.52        7.33      2.24 o
  -4   5   1       41.07       49.80      4.11 o
  -3   5   1     2729.11     2751.16     25.76 o
  -2   5   1      745.75      791.31     12.54 o
  -1   5   1       72.47       65.15      3.16 o
   0   5   1     6427.96     6191.29     72.35 o
   1   5   1     1171.16     1075.76     14.70 o
   2   5   1        1.33        1.67      0.88 o
   3   5   1      170.64      148.50      5.89 o
   4   5   1     1420.84     1529.72     22.97 o
   5   5   1       52.97       52.48      7.34 o
   6   5   1      183.50      180.64     15.40 o
   7   5   1       41.56       43.60      6.86 o
  -8   6   1        0.00        0.00      3.58 o
  -7   6   1        1.15        5.13      3.81 o
  -6   6   1       75.50       76.82      8.37 o
  -5   6   1        7.07        5.38      2.19 o
  -4   6   1        0.40        0.00      1.13 o
  -3   6   1      151.17      164.71      5.34 o
  -2   6   1     1075.24     1057.45     15.15 o
  -1   6   1     1301.74     1228.04     17.48 o
   0   6   1      756.74      651.14      9.88 o
   1   6   1     1340.69     1226.36     16.36 o
   2   6   1       82.71       74.06      4.64 o
   3   6   1        1.75        3.21      1.06 o
   4   6   1       28.83       27.45      3.32 o
   5   6   1      346.35      357.23     13.35 o
   6   6   1      261.26      287.42     15.93 o
   7   6   1       16.55       16.19      5.00 o
  -8   7   1        1.16        0.00      4.16 o
  -7   7   1       49.37       29.63      7.50 o
  -6   7   1       23.80       34.05      6.79 o
  -5   7   1       47.86       50.99      5.58 o
  -4   7   1      153.17      145.78      7.31 o
  -3   7   1      228.77      222.45      6.16 o
  -2   7   1      306.58      272.96      7.55 o
  -1   7   1     2838.48     2590.98     23.26 o
   0   7   1      280.20      231.68      5.96 o
   1   7   1      694.52      615.83     11.56 o
   2   7   1      164.99      159.30      6.43 o
   3   7   1      777.74      786.35     13.81 o
   4   7   1        0.43        5.68      1.90 o
   5   7   1       63.16       57.79      6.49 o
   6   7   1       56.46       50.29      7.49 o
   7   7   1       71.47       61.35      8.22 o
  -8   8   1        0.87        6.40      7.66 o
  -7   8   1        5.23        1.87      6.27 o
  -6   8   1      416.44      440.86     21.72 o
  -5   8   1       10.66       10.73      2.81 o
  -4   8   1       27.93       27.50      3.76 o
  -3   8   1       40.81       46.04      2.96 o
  -2   8   1      605.82      609.61     11.92 o
  -1   8   1      817.53      776.62     10.58 o
   0   8   1      482.92      453.58      8.95 o
   1   8   1      523.13      496.31     10.65 o
   2   8   1      185.30      159.34      6.56 o
   3   8   1       65.30       72.83      5.57 o
   4   8   1        2.70        3.36      1.77 o
   5   8   1        0.41        0.00      2.37 o
   6   8   1       41.17       32.29      6.57 o
   7   8   1       51.14       33.38      6.42 o
  -8   9   1        6.56        4.78     10.20 o
  -7   9   1       41.48       32.00      7.19 o
  -6   9   1      309.26      335.20     23.60 o
  -5   9   1      150.12      168.16     12.06 o
  -4   9   1       11.59        4.81      2.40 o
  -3   9   1      137.52      124.02      6.31 o
  -2   9   1      239.37      228.00      7.34 o
  -1   9   1        6.43       10.50      1.66 o
   0   9   1      806.43      740.01     12.20 o
   1   9   1     1549.00     1463.93     19.91 o
   2   9   1       96.69       85.08      5.27 o
   3   9   1      539.23      563.08     14.30 o
   4   9   1       83.38       99.51      7.30 o
   5   9   1        0.01        6.13      3.06 o
   6   9   1       18.90       23.12      4.90 o
   7   9   1       25.82       19.67      5.37 o
  -8  10   1        8.71        6.74     11.53 o
  -7  10   1       16.92       13.03      4.74 o
  -6  10   1       73.95       70.24     10.60 o
  -5  10   1        6.83        7.55      3.10 o
  -4  10   1        4.31        4.22      2.02 o
  -3  10   1      292.88      326.67     10.00 o
  -2  10   1        0.67        1.91      1.60 o
  -1  10   1     1010.07     1058.22     15.73 o
   0  10   1      726.69      717.52     11.51 o
   1  10   1      511.15      475.87     11.16 o
   2  10   1      984.92      933.47     17.30 o
   3  10   1      144.29      145.25      7.60 o
   4  10   1       66.40       66.31      7.85 o
   5  10   1       16.57       16.82      4.26 o
   6  10   1        0.08        0.00      2.70 o
   7  10   1        3.96        9.86      4.75 o
  -7  11   1       43.88       46.44      9.17 o
  -6  11   1       31.08       24.63      6.35 o
  -5  11   1        3.60       10.39      4.62 o
  -4  11   1      475.95      479.81     13.92 o
  -3  11   1      812.52      844.79     16.94 o
  -2  11   1       54.53       55.26      4.38 o
  -1  11   1      161.86      150.15      5.42 o
   0  11   1      804.45      855.85     13.29 o
   1  11   1       76.20       72.10      4.77 o
   2  11   1      120.01      115.70      6.24 o
   3  11   1        4.94        9.69      2.66 o
   4  11   1       70.67       78.28      6.61 o
   5  11   1        1.16        0.00      3.03 o
   6  11   1        0.02        1.81      3.03 o
   7  11   1       10.75        4.64      9.49 o
  -7  12   1       64.26       53.45     14.92 o
  -6  12   1        2.04        6.33      3.50 o
  -5  12   1        7.01        8.57      5.68 o
  -4  12   1       69.19       82.23      7.91 o
  -3  12   1       16.99       12.13      2.63 o
  -2  12   1      664.99      677.49     11.23 o
  -1  12   1     2203.16     2363.12     26.62 o
   0  12   1      256.27      267.72      7.39 o
   1  12   1      194.42      197.51      6.10 o
   2  12   1      124.02      118.47      7.92 o
   3  12   1      156.21      150.32      8.07 o
   4  12   1       71.58       67.48      8.19 o
   5  12   1       18.50       21.71      5.50 o
   6  12   1       19.70       16.97      4.47 o
   7  12   1       12.46       10.27     10.54 o
  -7  13   1        0.38        3.34      4.77 o
  -6  13   1       23.61       30.69      8.97 o
  -5  13   1      297.04      306.77     17.74 o
  -4  13   1      401.36      398.42     15.33 o
  -3  13   1       16.69       28.17      4.54 o
  -2  13   1       31.27       38.08      4.21 o
  -1  13   1      517.90      488.68     11.07 o
   0  13   1       63.66       81.13      4.74 o
   1  13   1       47.12       54.60      3.82 o
   2  13   1      368.10      352.36     11.04 o
   3  13   1       15.53       16.83      2.99 o
   4  13   1        0.38        2.40      2.55 o
   5  13   1       73.36      100.66     11.52 o
   6  13   1       24.43       23.98      5.48 o
   7  13   1       10.86        2.09     11.83 o
  -7  14   1        7.28        2.84      7.54 o
  -6  14   1        0.74        8.08      4.27 o
  -5  14   1      167.96      196.46     16.21 o
  -4  14   1     1091.38     1059.31     25.96 o
  -3  14   1      417.97      438.91     12.56 o
  -2  14   1      437.05      419.05     11.89 o
  -1  14   1        4.94        6.67      1.33 o
   0  14   1       76.92       70.80      4.68 o
   1  14   1     1074.63     1013.37     18.81 o
   2  14   1       35.49       37.30      4.41 o
   3  14   1       72.12       77.64      6.71 o
   4  14   1      192.27      204.23     12.41 o
   5  14   1       49.04       62.27      8.53 o
   6  14   1        1.36        2.15      3.02 o
  -7  15   1       23.17       22.49     12.01 o
  -6  15   1       79.70       75.45     11.68 o
  -5  15   1      129.21      162.38     26.17 o
  -4  15   1       60.56       77.50     10.47 o
  -3  15   1       42.98       52.54      6.26 o
  -2  15   1       47.74       48.13      6.47 o
  -1  15   1       63.56       67.23      5.04 o
   0  15   1       69.94       68.26      4.67 o
   1  15   1      127.98      119.76      7.94 o
   2  15   1       29.24       31.80      4.03 o
   3  15   1        0.83        0.00      5.30 o
   4  15   1        2.13        4.19      2.99 o
   5  15   1      139.89      152.78     12.85 o
   6  15   1        4.92        2.73      3.65 o
  -7  16   1       20.29       18.38     15.96 o
  -6  16   1       33.89       29.72      8.30 o
  -5  16   1       54.07       64.90     10.34 o
  -4  16   1        6.19       11.50      4.42 o
  -3  16   1      173.32      160.46      9.85 o
  -2  16   1       63.94       75.33      8.76 o
  -1  16   1       85.27       91.12      5.68 o
   0  16   1       27.92       34.74      3.42 o
   1  16   1        5.06        6.36      1.75 o
   2  16   1      178.35      172.63      8.60 o
   3  16   1       27.37       35.34      6.95 o
   4  16   1      652.76      688.75     23.25 o
   5  16   1        5.43        3.97      3.01 o
   6  16   1        3.80        7.46      9.87 o
  -6  17   1       61.10       66.19     12.86 o
  -5  17   1        1.49        0.00      4.14 o
  -4  17   1        0.44        8.12      3.64 o
  -3  17   1       13.70       11.82      2.96 o
  -2  17   1       84.47       89.87      8.02 o
  -1  17   1        5.67        6.63      1.39 o
   0  17   1       70.22       59.07      4.93 o
   1  17   1       27.62       25.89      3.61 o
   2  17   1       33.82       37.45      4.61 o
   3  17   1      719.44      757.04     23.09 o
   4  17   1       85.28       96.88      9.89 o
   5  17   1       34.57       32.12      9.19 o
   6  17   1        5.28        0.00     10.54 o
  -6  18   1        3.01        8.17      7.07 o
  -5  18   1        1.62        2.36      4.74 o
  -4  18   1      493.73      520.62     23.52 o
  -3  18   1      320.32      305.00     13.73 o
  -2  18   1        8.39        9.39      2.80 o
  -1  18   1      154.75      156.83      8.90 o
   0  18   1        2.80        3.04      1.30 o
   1  18   1      171.03      172.81      8.33 o
   2  18   1       13.88       14.11      3.50 o
   3  18   1       10.82       16.65      3.85 o
   4  18   1       37.84       39.05      6.76 o
   5  18   1        0.53        0.00      2.85 o
   6  18   1       43.21       47.39     13.96 o
  -6  19   1        0.06        0.00      9.56 o
  -5  19   1        2.91        0.00      5.02 o
  -4  19   1      212.63      238.53     16.50 o
  -3  19   1        0.26        0.00      2.54 o
  -2  19   1       93.86       93.83      8.12 o
  -1  19   1        5.24        8.17      2.15 o
   0  19   1       50.24       49.56      6.11 o
   1  19   1        2.92        5.24      1.94 o
   2  19   1      133.59      119.01      9.79 o
   3  19   1      205.88      202.96     13.40 o
   4  19   1      207.02      205.55     13.73 o
   5  19   1       10.06        7.94      3.44 o
  -6  20   1        0.91        1.46     10.60 o
  -5  20   1        4.52        1.49      3.38 o
  -4  20   1       35.51       55.78     11.92 o
  -3  20   1      216.79      248.34     22.79 o
  -2  20   1      155.25      198.86     10.73 o
  -1  20   1       13.37        8.98      2.66 o
   0  20   1       98.21       93.07      7.21 o
   1  20   1      177.68      170.43      9.74 o
   2  20   1        0.73        2.36      2.14 o
   3  20   1       20.13       10.06      3.22 o
   4  20   1       12.61        9.87      3.44 o
   5  20   1       30.01       22.29      8.32 o
  -5  21   1        0.80        3.72      4.69 o
  -4  21   1       22.22       20.47      5.43 o
  -3  21   1       17.97       15.52      4.45 o
  -2  21   1      384.01      359.48     18.14 o
  -1  21   1       32.32       21.29      6.63 o
   0  21   1      125.93      131.41      9.10 o
   1  21   1      311.98      293.31     13.30 o
   2  21   1       10.51        9.70      3.75 o
   3  21   1       59.19       65.98      8.75 o
   4  21   1      156.77      163.07     13.07 o
   5  21   1        0.01        0.00      8.47 o
  -5  22   1       18.96       38.42     11.07 o
  -4  22   1        0.32        0.00      5.56 o
  -3  22   1      106.33      100.67     12.94 o
  -2  22   1       31.48       23.56      6.83 o
  -1  22   1       14.61       12.54      3.62 o
   0  22   1      450.90      480.83     19.89 o
   1  22   1      129.42      126.83      9.70 o
   2  22   1       27.34       22.44      4.29 o
   3  22   1        6.67        0.00      6.62 o
   4  22   1      127.90      125.10     11.67 o
   5  22   1       28.85       39.31     13.72 o
  -5  23   1       16.32       10.93     10.24 o
  -4  23   1       69.43       59.40     14.37 o
  -3  23   1       39.10       42.77      7.84 o
  -2  23   1       89.52      104.59     14.04 o
  -1  23   1      270.17      266.23     18.66 o
   0  23   1        1.03        7.50      2.51 o
   1  23   1       15.85       11.54      3.08 o
   2  23   1       15.58       16.15      5.51 o
   3  23   1       22.22        9.15      6.14 o
   4  23   1       27.67       25.25      6.77 o
  -5  24   1        2.29        8.96     16.87 o
  -4  24   1        4.78        0.00      3.28 o
  -3  24   1      135.82      130.92     13.52 o
  -2  24   1       54.97       63.32     11.23 o
  -1  24   1        4.72        9.77      5.18 o
   0  24   1      231.34      229.88     26.13 o
   1  24   1       32.32       28.05      5.60 o
   2  24   1       64.60       61.95     18.95 o
   3  24   1        5.43        0.00      2.52 o
   4  24   1       57.51       68.89     12.87 o
  -4  25   1        9.65        0.00      5.10 o
  -3  25   1       17.94       15.98      7.21 o
  -2  25   1       67.17       66.57     11.28 o
  -1  25   1      323.39      365.14     22.98 o
   0  25   1        2.05        7.96      7.82 o
   1  25   1        2.65        3.46      3.78 o
   2  25   1        0.20        6.81      2.41 o
   3  25   1       71.50       75.04      9.89 o
   4  25   1       10.04        4.67      9.30 o
  -4  26   1        0.23        1.09      9.05 o
  -3  26   1       35.25       80.13     22.67 o
  -2  26   1       13.22       10.75      8.61 o
  -1  26   1       19.49       52.54     12.83 o
   0  26   1        2.34        2.89      3.37 o
   1  26   1        9.07        8.51      3.59 o
   2  26   1       39.20       39.12      6.59 o
   3  26   1       10.21        8.44      3.53 o
   4  26   1        0.14        0.00     11.44 o
  -3  27   1        5.22        6.42      5.21 o
  -2  27   1       35.38       21.42      7.47 o
  -1  27   1       57.49       59.58     15.11 o
   0  27   1        0.37        0.00      4.66 o
   1  27   1      137.33      125.88     16.00 o
   2  27   1      147.42      142.25     23.56 o
   3  27   1        4.24       10.13      5.79 o
  -3  28   1        5.13       12.83     14.06 o
  -2  28   1       28.71       30.83      7.93 o
  -1  28   1        1.01        0.00      5.45 o
   0  28   1       50.31       40.07     12.13 o
   1  28   1       69.29       52.59      9.25 o
   2  28   1        4.10        5.98      4.54 o
  -2  29   1        3.24        6.85     16.69 o
  -1  29   1       42.21       42.53     17.75 o
   0  29   1       34.41       39.36     16.52 o
   1  29   1        0.22        1.51      4.80 o
   2  29   1        0.02        0.00     12.47 o
  -1  30   1        0.44       18.10     17.04 o
   0  30   1        1.11        0.00      9.84 o
  -8   0   2       12.18       28.99      9.84 o
  -7   0   2        1.06       13.00      7.03 o
  -6   0   2      108.43      114.42     13.14 o
  -5   0   2      248.32      286.25     13.20 o
  -4   0   2       24.08       40.37      5.27 o
  -3   0   2     4774.48     5073.70     53.58 o
  -2   0   2     2415.27     2397.39     28.65 o
  -1   0   2      626.31      650.65     14.98 o
   0   0   2     1736.38     1548.65     46.34 o
   1   0   2     4763.93     4724.45     50.23 o
   2   0   2      807.61      764.68     18.82 o
   3   0   2        0.06        0.19      2.32 o
   4   0   2       13.51       13.16      5.30 o
   5   0   2        1.16        4.84      3.14 o
   6   0   2        7.64       11.74      4.66 o
   7   0   2        0.93        3.95      3.54 o
  -8   1   2        6.84        0.00      4.10 o
  -7   1   2       15.20        2.73      9.22 o
  -6   1   2       82.54       82.91      6.98 o
  -5   1   2       85.08       81.58      5.41 o
  -4   1   2       15.17       10.09      1.54 o
  -3   1   2       35.01       40.20      3.27 o
  -2   1   2       52.95       54.03      2.90 o
  -1   1   2     4268.39     4121.94     39.92 o
   0   1   2      866.27      743.03     11.10 o
   1   1   2     6025.70     5939.11     41.77 o
   2   1   2      161.44      153.30      5.69 o
   3   1   2       64.20       56.92      4.55 o
   4   1   2        0.83        1.19      2.06 o
   5   1   2      547.64      589.81     16.06 o
   6   1   2        5.39        0.96      2.05 o
   7   1   2        8.38        5.31      3.98 o
  -8   2   2       21.75        3.16      6.33 o
  -7   2   2      122.23       85.96     13.36 o
  -6   2   2      634.34      665.17     21.04 o
  -5   2   2      155.14      166.63      7.12 o
  -4   2   2       11.46       16.46      2.87 o
  -3   2   2      205.40      190.49      5.59 o
  -2   2   2      314.18      323.17      7.34 o
  -1   2   2     6507.75     6461.05     40.33 o
   0   2   2     9896.94    10370.73     73.69 o
   1   2   2     1503.48     1357.93     16.07 o
   2   2   2       52.64       47.40      4.63 o
   3   2   2        4.61        1.21      1.28 o
   4   2   2       69.94       75.49      6.03 o
   5   2   2      116.82      120.93      8.00 o
   6   2   2        6.77        5.80      3.30 o
   7   2   2        9.01        3.12      4.19 o
  -8   3   2       18.92        6.68      8.61 o
  -7   3   2       57.94       48.84      7.91 o
  -6   3   2       26.87       20.27      4.28 o
  -5   3   2        6.53       10.03      2.06 o
  -4   3   2      381.44      379.12      9.44 o
  -3   3   2       47.12       49.47      2.98 o
  -2   3   2      555.20      487.09      9.21 o
  -1   3   2     4279.00     4210.16     37.30 o
   0   3   2    12052.57    12924.11    118.92 o
   1   3   2      153.21      146.84      4.83 o
   2   3   2      617.93      592.64     11.54 o
   3   3   2        4.96        7.09      1.66 o
   4   3   2        5.29        4.02      1.80 o
   5   3   2       16.11       15.71      3.59 o
   6   3   2       26.73       30.58      5.80 o
   7   3   2       36.61       27.86      6.39 o
  -8   4   2        0.70        0.00      7.73 o
  -7   4   2       41.43       38.78      6.08 o
  -6   4   2       41.66       42.98      6.23 o
  -5   4   2       34.15       37.82      4.57 o
  -4   4   2      271.94      303.52      8.32 o
  -3   4   2        2.58        2.79      0.92 o
  -2   4   2      216.81      223.28      7.92 o
  -1   4   2     2371.24     2246.58     22.00 o
   0   4   2    11460.43    12210.32    131.61 o
   1   4   2    11084.45    11471.77     77.55 o
   2   4   2       21.65       25.57      2.94 o
   3   4   2      112.64      112.71      5.87 o
   4   4   2      294.39      290.08     10.14 o
   5   4   2      156.42      146.33     11.62 o
   6   4   2       73.95       77.72      7.86 o
   7   4   2       97.64       85.66     11.85 o
  -8   5   2       13.36       17.39     11.77 o
  -7   5   2       40.13       44.70      8.04 o
  -6   5   2       30.37       45.22      6.34 o
  -5   5   2       53.05       66.21      9.47 o
  -4   5   2       69.84       70.53      6.95 o
  -3   5   2      586.55      644.73     15.93 o
  -2   5   2      764.60      751.30     15.41 o
  -1   5   2      245.80      213.96      4.82 o
   0   5   2     2402.18     2338.86     46.09 o
   1   5   2     1610.16     1549.06     20.53 o
   2   5   2      363.68      359.78      8.69 o
   3   5   2       42.94       44.07      4.12 o
   4   5   2      610.46      612.68     17.22 o
   5   5   2       43.51       47.65      7.40 o
   6   5   2       30.00       25.02      8.01 o
   7   5   2        4.56        6.19      3.96 o
  -8   6   2        3.67        0.18     15.29 o
  -7   6   2       26.32       18.22      8.96 o
  -6   6   2       10.90        8.73      2.88 o
  -5   6   2       38.30       40.73      5.84 o
  -4   6   2       17.64       12.35      3.41 o
  -3   6   2     1011.48     1100.66     18.07 o
  -2   6   2       92.51       93.31      5.69 o
  -1   6   2      856.80      890.43     10.99 o
   0   6   2       63.99       56.25      3.37 o
   1   6   2      308.34      280.25      6.63 o
   2   6   2       12.33       14.03      1.85 o
   3   6   2       40.00       45.96      3.78 o
   4   6   2       27.59       38.30      5.16 o
   5   6   2        1.09        0.00      3.55 o
   6   6   2       40.73       38.65      6.92 o
   7   6   2        0.03        1.30      4.81 o
  -8   7   2        0.53        3.51     23.19 o
  -7   7   2        0.23        0.00      3.34 o
  -6   7   2       54.91       54.32      9.61 o
  -5   7   2        3.44        0.21      1.98 o
  -4   7   2        3.60        1.27      1.31 o
  -3   7   2      578.04      607.26     12.48 o
  -2   7   2      538.73      532.13     13.58 o
  -1   7   2     1634.33     1532.62     20.54 o
   0   7   2      443.54      416.45      8.27 o
   1   7   2       94.42      103.43      5.34 o
   2   7   2     3234.39     3282.89     36.81 o
   3   7   2       57.19       67.15      4.42 o
   4   7   2       36.32       40.20      6.14 o
   5   7   2        9.75        8.17      3.10 o
   6   7   2        1.07        0.00      3.14 o
   7   7   2        1.83        1.56      4.10 o
  -8   8   2       12.58        0.00      4.28 o
  -7   8   2       20.23       21.57      5.72 o
  -6   8   2        0.10        1.09      3.11 o
  -5   8   2       39.31       45.35      6.04 o
  -4   8   2       15.32       14.03      3.16 o
  -3   8   2        8.17       14.55      2.49 o
  -2   8   2      983.98     1017.25     17.54 o
  -1   8   2      759.55      742.46     11.49 o
   0   8   2        7.91        7.90      1.30 o
   1   8   2       45.07       43.30      4.03 o
   2   8   2       62.35       70.16      5.43 o
   3   8   2        0.04        0.48      1.38 o
   4   8   2        6.59       12.22      3.16 o
   5   8   2        0.06        0.55      2.13 o
   6   8   2       19.16       26.02      5.25 o
   7   8   2        5.35        7.76      4.30 o
  -8   9   2        5.75        0.00      5.21 o
  -7   9   2        5.05        1.98      7.63 o
  -6   9   2        5.21        6.01      3.81 o
  -5   9   2      500.01      526.28     18.32 o
  -4   9   2       19.35       24.86      3.30 o
  -3   9   2      620.33      623.63     13.35 o
  -2   9   2        5.05        7.22      1.35 o
  -1   9   2     1648.54     1604.11     20.10 o
   0   9   2      173.96      157.12      5.31 o
   1   9   2        8.25        9.40      2.33 o
   2   9   2      379.30      339.77     10.88 o
   3   9   2        0.47        0.83      1.46 o
   4   9   2       16.24       16.04      3.65 o
   5   9   2        1.01        0.00      2.10 o
   6   9   2       38.20       25.66      5.71 o
   7   9   2        2.74        5.38      5.61 o
  -8  10   2       13.52        6.35      8.26 o
  -7  10   2       21.68       21.32      6.10 o
  -6  10   2      109.02      124.92     14.53 o
  -5  10   2        2.71        0.00      2.12 o
  -4  10   2       51.77       54.69      6.43 o
  -3  10   2      809.90      829.13     15.95 o
  -2  10   2      274.80      282.44      8.34 o
  -1  10   2     2488.55     2607.98     31.62 o
   0  10   2      770.41      774.01     12.66 o
   1  10   2      159.06      160.43      6.82 o
   2  10   2        0.52        0.00      1.20 o
   3  10   2        0.45        0.09      1.40 o
   4  10   2        9.41       10.65      3.21 o
   5  10   2      375.21      379.68     14.87 o
   6  10   2        6.17        7.83      3.59 o
   7  10   2       29.73       20.29      8.21 o
  -8  11   2        1.03        0.00     10.98 o
  -7  11   2       55.54       57.16      9.31 o
  -6  11   2       75.75       68.03     10.44 o
  -5  11   2      872.10      951.24     30.88 o
  -4  11   2       72.23       83.58      7.84 o
  -3  11   2      344.67      368.70     10.68 o
  -2  11   2      274.29      267.12     10.32 o
  -1  11   2      752.38      745.11     12.25 o
   0  11   2      487.87      411.67      9.35 o
   1  11   2       13.13       11.44      2.11 o
   2  11   2       11.61       15.60      3.21 o
   3  11   2      299.04      319.34     11.89 o
   4  11   2       37.15       40.02      5.51 o
   5  11   2        0.81        3.64      2.99 o
   6  11   2        1.93        7.20      3.58 o
   7  11   2       23.28       43.08     17.12 o
  -7  12   2       29.76       18.44      6.20 o
  -6  12   2       65.12       79.26     11.06 o
  -5  12   2       63.69       66.28      9.85 o
  -4  12   2        0.06        1.28      3.37 o
  -3  12   2       62.55       64.53      5.09 o
  -2  12   2       17.21       17.94      2.69 o
  -1  12   2      132.67      128.61      5.03 o
   0  12   2        2.71        2.11      0.94 o
   1  12   2       14.11       15.83      3.30 o
   2  12   2       29.30       34.66      4.27 o
   3  12   2      121.50      114.63      8.07 o
   4  12   2       23.45       34.48      5.18 o
   5  12   2      129.10      129.10     12.02 o
   6  12   2       24.48        7.38      4.31 o
   7  12   2        2.31       15.61     15.80 o
  -7  13   2       26.77       24.19      7.81 o
  -6  13   2       66.69       72.69     10.68 o
  -5  13   2      323.06      323.24     18.06 o
  -4  13   2      479.83      528.17     17.84 o
  -3  13   2      825.38      861.60     17.75 o
  -2  13   2      365.25      379.13     13.07 o
  -1  13   2       18.94       18.11      2.38 o
   0  13   2      402.60      392.57     10.63 o
   1  13   2      393.96      370.75     11.31 o
   2  13   2       66.89       74.63      6.22 o
   3  13   2      132.92      138.60      8.57 o
   4  13   2      121.55      120.60      9.07 o
   5  13   2        0.85        4.34      4.01 o
   6  13   2       32.37       30.59      9.79 o
  -7  14   2       24.75       41.99     14.49 o
  -6  14   2      245.75      244.40     26.33 o
  -5  14   2       15.33       18.51      5.13 o
  -4  14   2       49.20       53.32      8.62 o
  -3  14   2       41.56       36.78      5.13 o
  -2  14   2       94.63      102.45      7.00 o
  -1  14   2        0.15        2.15      1.13 o
   0  14   2       94.07      103.04      5.64 o
   1  14   2       10.98       16.21      2.80 o
   2  14   2        0.53        1.88      1.67 o
   3  14   2       28.93       28.74      4.46 o
   4  14   2        0.04        3.22      2.54 o
   5  14   2       11.52        5.10      3.28 o
   6  14   2        5.31        0.00      4.97 o
  -7  15   2       28.40       26.63     11.18 o
  -6  15   2        1.30        4.91      3.46 o
  -5  15   2      120.37      122.92     13.08 o
  -4  15   2       44.96       55.21      8.85 o
  -3  15   2      121.35      141.45      9.18 o
  -2  15   2       88.95       91.00      6.18 o
  -1  15   2       58.42       54.14      4.18 o
   0  15   2       10.63        3.93      1.86 o
   1  15   2      273.52      249.49      9.72 o
   2  15   2       24.88       19.21      3.56 o
   3  15   2        3.83        3.42      2.30 o
   4  15   2       10.87       12.24      4.02 o
   5  15   2       21.52       16.52      5.91 o
   6  15   2        0.00        0.00      6.57 o
  -7  16   2       38.06       39.84     14.32 o
  -6  16   2       62.09       74.67     14.55 o
  -5  16   2       81.82       92.54     12.06 o
  -4  16   2       43.57       45.60      7.95 o
  -3  16   2       98.59       91.80      7.72 o
  -2  16   2      529.45      532.57     17.00 o
  -1  16   2      122.57      120.40      5.85 o
   0  16   2       34.94       40.75      5.06 o
   1  16   2       26.76       31.10      3.95 o
   2  16   2      332.18      301.96     11.56 o
   3  16   2       76.97       72.57      6.75 o
   4  16   2        5.63        4.31      2.86 o
   5  16   2       10.33        7.24      5.24 o
   6  16   2        3.88        8.80      6.29 o
  -7  17   2        0.26        8.08     21.43 o
  -6  17   2        0.37        2.39      3.44 o
  -5  17   2        2.37        2.15      3.10 o
  -4  17   2      106.86      124.59     15.47 o
  -3  17   2       98.23      101.13     11.06 o
  -2  17   2       85.08       86.27      8.13 o
  -1  17   2       11.57       12.38      3.73 o
   0  17   2      882.22      869.80     23.38 o
   1  17   2        2.59        2.68      1.62 o
   2  17   2       97.63      120.76      8.41 o
   3  17   2       80.53       96.57      9.62 o
   4  17   2      133.53      140.84     12.22 o
   5  17   2        5.03        8.05      3.65 o
   6  17   2        0.04        0.00      6.50 o
  -6  18   2       34.11       32.01     12.23 o
  -5  18   2       49.79       70.37     11.16 o
  -4  18   2       95.71      113.14     12.73 o
  -3  18   2       17.34       17.95      5.24 o
  -2  18   2       53.41       44.36      7.46 o
  -1  18   2       16.78       20.61      3.58 o
   0  18   2       41.29       33.42      4.35 o
   1  18   2       41.83       38.53      4.88 o
   2  18   2        0.01        4.47      2.17 o
   3  18   2        4.48        8.40      3.90 o
   4  18   2       13.15       13.80      4.16 o
   5  18   2       79.94       89.99     11.29 o
   6  18   2       17.87        2.64     13.00 o
  -6  19   2        5.49        0.00      8.84 o
  -5  19   2       20.77       19.91      5.64 o
  -4  19   2        0.00        3.77      2.93 o
  -3  19   2        0.03        0.00      2.15 o
  -2  19   2       54.87       46.82      7.64 o
  -1  19   2      236.92      237.54     12.93 o
   0  19   2        0.73        0.00      1.36 o
   1  19   2      395.94      376.98     13.18 o
   2  19   2      732.61      713.28     19.35 o
   3  19   2       35.74       27.78      5.39 o
   4  19   2      135.94      114.86     15.57 o
   5  19   2       40.48       35.26      7.19 o
  -6  20   2        1.21        0.00     12.29 o
  -5  20   2        3.49        7.81      4.14 o
  -4  20   2        5.02        6.50      3.71 o
  -3  20   2       56.99       59.39      9.38 o
  -2  20   2       38.19       41.49     14.41 o
  -1  20   2      100.59       94.36     10.00 o
   0  20   2       31.79       45.27      5.78 o
   1  20   2      647.46      667.89     18.23 o
   2  20   2       95.91       95.38      9.18 o
   3  20   2        6.64        9.00      3.40 o
   4  20   2       10.60       14.19      8.37 o
   5  20   2       44.87       33.88      7.52 o
  -6  21   2        0.07        0.00     12.32 o
  -5  21   2        0.87        0.00      3.28 o
  -4  21   2       21.30       18.60      8.91 o
  -3  21   2       31.40       32.80      6.79 o
  -2  21   2        0.86        1.07      2.97 o
  -1  21   2       43.63       48.25      9.06 o
   0  21   2        0.29        2.63      1.97 o
   1  21   2       55.00       64.08      6.14 o
   2  21   2      143.11      169.20     13.31 o
   3  21   2      178.91      192.78     13.92 o
   4  21   2       18.92       11.04      4.18 o
   5  21   2        0.01        0.00      6.46 o
  -5  22   2        0.55        1.73      8.69 o
  -4  22   2        1.22        2.67      3.36 o
  -3  22   2      109.46      115.31     12.75 o
  -2  22   2      190.69      201.58     17.69 o
  -1  22   2       43.47       36.29      7.72 o
   0  22   2       74.16       71.84      7.38 o
   1  22   2      111.69      109.46      8.16 o
   2  22   2       55.11       56.75      7.46 o
   3  22   2       34.54       22.71      4.78 o
   4  22   2        1.67        3.53      4.44 o
   5  22   2        0.87        8.78     15.11 o
  -5  23   2        9.99        8.19      9.20 o
  -4  23   2        0.64        0.00      2.84 o
  -3  23   2      160.91      140.57     14.13 o
  -2  23   2       11.05       12.25      5.02 o
  -1  23   2      204.88      176.80     19.44 o
   0  23   2      161.70      146.16     10.24 o
   1  23   2        2.55        0.18      3.11 o
   2  23   2      113.72      127.09     10.85 o
   3  23   2       29.55       22.96      4.68 o
   4  23   2       23.27       22.93      5.70 o
  -5  24   2        2.60        0.00     14.93 o
  -4  24   2        0.44        0.71      4.67 o
  -3  24   2        1.36        2.06      3.47 o
  -2  24   2       85.15      104.03     14.28 o
  -1  24   2       41.90       50.53     14.23 o
   0  24   2        5.13        1.96      2.79 o
   1  24   2        0.20        0.00      3.39 o
   2  24   2       11.91        6.46      2.74 o
   3  24   2       63.76       65.09      8.76 o
   4  24   2        0.00        0.00      6.23 o
  -4  25   2        6.58        9.32      6.53 o
  -3  25   2      129.42      132.09     16.93 o
  -2  25   2      124.98      126.24     15.73 o
  -1  25   2       26.33       31.40      7.76 o
   0  25   2        1.97        1.76      3.69 o
   1  25   2        0.60        0.00      2.58 o
   2  25   2       35.65       21.90      4.82 o
   3  25   2        1.32        5.77      3.73 o
  -4  26   2        0.13        0.00     13.53 o
  -3  26   2       14.88        2.64      5.36 o
  -2  26   2       38.81       37.64     10.63 o
  -1  26   2       26.99       25.77      7.73 o
   0  26   2       69.73       62.92     14.76 o
   1  26   2       43.94       17.82      9.93 o
   2  26   2       28.89       22.98      7.66 o
   3  26   2        0.36        5.21      3.97 o
  -3  27   2       11.78       13.62     11.45 o
  -2  27   2        0.11        0.00      5.45 o
  -1  27   2        0.92        7.03      3.73 o
   0  27   2       19.75       13.00      7.20 o
   1  27   2        0.59        0.00      4.22 o
   2  27   2        4.97        0.00      5.45 o
  -3  28   2        0.76        0.00     13.53 o
  -2  28   2       54.61       63.97     13.71 o
  -1  28   2        1.00        0.00     10.19 o
   0  28   2        6.26        9.49     10.01 o
   1  28   2        0.01        3.34      7.73 o
   2  28   2        3.27        6.55      6.77 o
  -2  29   2        0.68        0.00     11.77 o
  -1  29   2        0.84        0.88     13.88 o
   0  29   2        1.91       14.23     11.95 o
   1  29   2        5.71        9.84     10.72 o
  -8   1   3       20.10       15.97      8.61 o
  -7   1   3       93.26       83.37     13.74 o
  -6   1   3       74.73       65.98     12.08 o
  -5   1   3        0.07        1.35      1.35 o
  -4   1   3       26.11       35.77      3.27 o
  -3   1   3        2.08        2.89      0.85 o
  -2   1   3      853.39      901.21     11.87 o
  -1   1   3     1773.34     1698.63     18.15 o
   0   1   3       53.94       54.46      3.97 o
   1   1   3      374.20      336.18      9.64 o
   2   1   3       78.26       74.10      5.11 o
   3   1   3        5.18        2.79      1.51 o
   4   1   3       76.39       84.90      7.79 o
   5   1   3       54.65       44.45      6.25 o
   6   1   3       16.37       12.39      3.27 o
   7   1   3       35.25       33.31      9.13 o
  -8   2   3       19.52       13.86      6.46 o
  -7   2   3        2.65        6.17      4.31 o
  -6   2   3      128.75      118.42     18.59 o
  -5   2   3      393.61      473.90     18.71 o
  -4   2   3      283.61      333.78      9.24 o
  -3   2   3       39.31       41.88      2.78 o
  -2   2   3      330.68      342.61      8.54 o
  -1   2   3       73.33       76.87      4.00 o
   0   2   3        0.17        0.33      0.72 o
   1   2   3      413.72      400.13     10.72 o
   2   2   3      409.43      388.72     11.20 o
   3   2   3       57.19       62.16      5.37 o
   4   2   3       60.19       86.97      7.56 o
   5   2   3       91.74       76.52      9.64 o
   6   2   3       59.97       39.24      7.29 o
   7   2   3        1.06        0.00      4.21 o
  -8   3   3       19.24       18.83      6.45 o
  -7   3   3       27.44       24.13      7.63 o
  -6   3   3      138.92      119.87     10.53 o
  -5   3   3       14.64       17.25      3.44 o
  -4   3   3        5.33        7.61      3.01 o
  -3   3   3      510.94      639.06     15.50 o
  -2   3   3      962.64     1036.88     15.78 o
  -1   3   3      281.84      287.69      7.34 o
   0   3   3       31.05       22.26      2.45 o
   1   3   3      464.81      476.65     10.38 o
   2   3   3      841.63      811.04     15.23 o
   3   3   3       20.87       20.19      3.33 o
   4   3   3      223.44      213.94     11.09 o
   5   3   3      139.84      150.71     10.75 o
   6   3   3        6.51        5.94      3.32 o
   7   3   3        6.05        5.34      7.78 o
  -8   4   3       29.90       34.79     16.69 o
  -7   4   3        0.03        2.33      3.77 o
  -6   4   3      138.21      145.41     10.07 o
  -5   4   3      215.46      242.20     11.38 o
  -4   4   3       33.69       28.33      5.73 o
  -3   4   3      186.90      194.47      8.52 o
  -2   4   3      356.41      314.56      8.32 o
  -1   4   3       60.63       69.72      3.54 o
   0   4   3      260.73      255.05      6.94 o
   1   4   3     3370.23     3421.34     31.80 o
   2   4   3      527.71      530.92     12.07 o
   3   4   3        6.48        4.10      1.63 o
   4   4   3       25.05       28.50      4.92 o
   5   4   3      208.20      228.52     12.22 o
   6   4   3       12.65        8.88      4.00 o
   7   4   3        2.25        1.83      9.01 o
  -8   5   3        8.77       13.70     18.98 o
  -7   5   3        4.45       11.51      5.89 o
  -6   5   3        0.57        0.08      2.22 o
  -5   5   3       36.76       44.18      5.76 o
  -4   5   3       35.67       45.37      5.42 o
  -3   5   3      147.78      159.89      6.08 o
  -2   5   3      777.62      820.55     13.97 o
  -1   5   3      710.81      778.98     13.87 o
   0   5   3      149.74      130.01      4.97 o
   1   5   3     2247.84     2201.85     24.36 o
   2   5   3      251.08      272.24      8.45 o
   3   5   3       11.20        9.46      2.31 o
   4   5   3       42.58       38.83      5.67 o
   5   5   3        0.50        3.83      2.73 o
   6   5   3        9.77       12.41      3.98 o
   7   5   3       18.42       13.97     11.84 o
  -8   6   3       12.50       15.46     24.25 o
  -7   6   3       65.39       75.36     10.01 o
  -6   6   3        1.54        4.13      3.35 o
  -5   6   3       30.65       22.76      7.85 o
  -4   6   3       46.19       61.04      6.42 o
  -3   6   3       60.22       63.22      4.47 o
  -2   6   3      228.40      225.10      7.02 o
  -1   6   3       25.47       20.31      2.21 o
   0   6   3        1.17        1.29      0.84 o
   1   6   3     1181.95     1209.01     17.15 o
   2   6   3     2320.65     2345.75     29.82 o
   3   6   3      129.53      155.79      9.35 o
   4   6   3      306.04      320.89     13.16 o
   5   6   3       42.38       58.01      7.10 o
   6   6   3       28.11       17.86      4.19 o
   7   6   3        5.99        3.15     12.02 o
  -8   7   3       34.15       59.92     31.45 o
  -7   7   3       25.51       44.41      9.78 o
  -6   7   3        4.08        4.33      3.12 o
  -5   7   3       35.25       47.39      6.53 o
  -4   7   3       14.67       19.55      3.70 o
  -3   7   3      152.95      149.88      8.08 o
  -2   7   3      157.83      148.23      5.94 o
  -1   7   3     2827.19     2734.04     45.52 o
   0   7   3       94.27       88.05      5.43 o
   1   7   3      121.89      109.92      4.87 o
   2   7   3       25.69       23.78      3.54 o
   3   7   3      189.66      199.18      9.65 o
   4   7   3        5.18        4.60      2.27 o
   5   7   3        0.23        0.00      2.21 o
   6   7   3        2.10        5.72      3.04 o
   7   7   3        7.90        4.06     12.41 o
  -8   8   3        0.61        4.22     24.77 o
  -7   8   3       18.87       18.56      5.24 o
  -6   8   3       58.30       67.25      8.05 o
  -5   8   3       16.30       22.35      4.31 o
  -4   8   3        0.99        2.35      2.33 o
  -3   8   3        0.13        1.25      1.25 o
  -2   8   3     1030.10     1066.23     21.56 o
  -1   8   3       38.67       31.50      2.70 o
   0   8   3      582.89      569.82     12.58 o
   1   8   3      539.32      539.89     11.04 o
   2   8   3       45.52       49.17      3.72 o
   3   8   3       34.25       43.45      5.59 o
   4   8   3       49.32       60.24      8.71 o
   5   8   3        1.36        0.00      2.67 o
   6   8   3       91.17       65.58     10.28 o
  -8   9   3       17.65       26.54     10.88 o
  -7   9   3        8.43        6.58      3.93 o
  -6   9   3       40.98       36.89      6.33 o
  -5   9   3       30.62       33.51      5.47 o
  -4   9   3       44.14       58.06      7.76 o
  -3   9   3      427.43      476.45     15.20 o
  -2   9   3      143.69      128.19      7.21 o
  -1   9   3       62.13       78.42      5.26 o
   0   9   3        5.41        7.26      1.44 o
   1   9   3      988.93     1056.78     16.10 o
   2   9   3      225.19      227.29      9.62 o
   3   9   3      150.89      161.77      9.47 o
   4   9   3       47.40       50.54      6.30 o
   5   9   3       74.28       84.48      8.26 o
   6   9   3        5.70        8.63      6.49 o
  -8  10   3        0.14       12.47     14.41 o
  -7  10   3        0.05        9.84      3.48 o
  -6  10   3       29.46       40.07      5.72 o
  -5  10   3        8.81       14.34      3.65 o
  -4  10   3       68.11       74.13      7.68 o
  -3  10   3        0.83        2.76      2.05 o
  -2  10   3      814.08      874.78     20.10 o
  -1  10   3      699.07      676.79     12.07 o
   0  10   3      139.38      130.05      5.37 o
   1  10   3      384.94      398.99     12.02 o
   2  10   3        1.38        2.06      2.83 o
   3  10   3       17.68       16.24      3.54 o
   4  10   3        8.74        8.47      3.00 o
   5  10   3        0.20        0.00      2.44 o
   6  10   3       24.27       15.29      5.89 o
  -7  11   3        6.11        5.24      6.37 o
  -6  11   3      308.32      339.38     18.99 o
  -5  11   3     1000.09     1080.68     27.70 o
  -4  11   3      233.56      241.47     11.79 o
  -3  11   3       17.23       14.42      4.29 o
  -2  11   3        8.38        7.39      3.98 o
  -1  11   3        7.33        6.79      1.39 o
   0  11   3       78.69       72.12      4.43 o
   1  11   3       35.45       46.54      4.73 o
   2  11   3       85.23       87.81      7.13 o
   3  11   3        2.17        0.00      1.87 o
   4  11   3       15.13       20.96      3.92 o
   5  11   3        0.14        2.92      3.37 o
   6  11   3        8.75       12.67      5.96 o
  -7  12   3       25.42       10.05      5.12 o
  -6  12   3      140.32      135.49     13.82 o
  -5  12   3      599.27      631.08     21.23 o
  -4  12   3      309.44      342.85     14.43 o
  -3  12   3      912.65      973.74     23.61 o
  -2  12   3      344.87      345.40     12.92 o
  -1  12   3       54.32       60.89      3.92 o
   0  12   3      354.52      346.14      9.34 o
   1  12   3        0.23        2.90      1.42 o
   2  12   3        4.31        4.90      2.13 o
   3  12   3       37.81       39.80      5.44 o
   4  12   3       41.10       36.35      7.36 o
   5  12   3       16.40       14.03      3.96 o
   6  12   3       27.63       29.02      8.17 o
  -7  13   3        1.33        2.73      3.74 o
  -6  13   3        0.82        0.40      3.51 o
  -5  13   3        5.96        7.24      2.70 o
  -4  13   3      132.83      147.55     10.18 o
  -3  13   3       14.70       19.90      4.18 o
  -2  13   3       67.41       65.13      6.71 o
  -1  13   3       77.24       69.38      4.42 o
   0  13   3        9.38        6.78      1.79 o
   1  13   3      213.36      205.38      8.98 o
   2  13   3        0.79        3.32      1.91 o
   3  13   3        2.12        3.37      2.18 o
   4  13   3       90.59       78.27      7.99 o
   5  13   3        4.11        1.94      3.34 o
   6  13   3        0.72        3.11      7.85 o
  -7  14   3        0.32        0.00      5.02 o
  -6  14   3       62.86       75.95     11.12 o
  -5  14   3       25.88       32.57      6.65 o
  -4  14   3       23.80       19.37      3.56 o
  -3  14   3      182.98      190.31     10.54 o
  -2  14   3      368.85      407.42     14.72 o
  -1  14   3      538.08      533.99     12.62 o
   0  14   3        5.28        3.21      2.06 o
   1  14   3       23.66       17.97      3.21 o
   2  14   3       26.87       28.58      5.12 o
   3  14   3       55.66       61.40      6.97 o
   4  14   3       10.92       12.77      3.16 o
   5  14   3        0.00        0.00      3.19 o
   6  14   3       36.46       21.22     27.50 o
  -7  15   3       17.84       15.95      7.88 o
  -6  15   3        3.05        2.77      3.13 o
  -5  15   3       15.37        7.10      6.36 o
  -4  15   3      160.45      172.85     11.19 o
  -3  15   3       34.67       38.63      5.86 o
  -2  15   3      155.01      156.76     14.94 o
  -1  15   3        8.92        7.19      3.64 o
   0  15   3        2.25        1.34      1.35 o
   1  15   3       34.15       37.31      4.67 o
   2  15   3        2.09        0.00      1.66 o
   3  15   3        1.45        1.50      2.57 o
   4  15   3      184.78      187.20     14.51 o
   5  15   3       28.65       34.07      6.85 o
   6  15   3        2.19        0.00     21.26 o
  -7  16   3        4.62        1.66     11.55 o
  -6  16   3       17.02       13.71      5.27 o
  -5  16   3       40.58       50.04      9.06 o
  -4  16   3       20.92       32.99      6.91 o
  -3  16   3       96.26      115.36      9.61 o
  -2  16   3       14.80       19.72      4.44 o
  -1  16   3      119.87      144.05     11.81 o
   0  16   3       57.24       47.78      4.99 o
   1  16   3       24.80       21.39      3.70 o
   2  16   3       23.56       23.70      4.08 o
   3  16   3        0.08        4.43      2.34 o
   4  16   3       23.33       20.73      5.01 o
   5  16   3       81.31       64.05     11.34 o
  -7  17   3        5.09       20.73     21.96 o
  -6  17   3        0.79        3.30      3.90 o
  -5  17   3        0.03        0.00      3.62 o
  -4  17   3       37.11       43.73      8.54 o
  -3  17   3      247.79      254.97     12.76 o
  -2  17   3        2.30        0.94      2.61 o
  -1  17   3       23.80       32.04      6.00 o
   0  17   3      202.70      184.96      8.62 o
   1  17   3       16.83       14.62      3.08 o
   2  17   3      361.15      364.16     13.74 o
   3  17   3       46.65       40.02      5.31 o
   4  17   3        0.50        2.41      3.00 o
   5  17   3       66.45       46.16      9.71 o
  -6  18   3        3.98        3.13     12.60 o
  -5  18   3        0.53        1.41      3.22 o
  -4  18   3       16.63       20.16      4.95 o
  -3  18   3       25.27       23.46      8.55 o
  -2  18   3      145.79      136.54     12.83 o
  -1  18   3        2.17        3.96      2.17 o
   0  18   3      206.18      197.24     10.89 o
   1  18   3      170.59      174.80      9.27 o
   2  18   3       92.05       93.50     10.05 o
   3  18   3       86.81       86.11      9.90 o
   4  18   3      101.12      103.90     11.26 o
   5  18   3       25.17       21.26      8.46 o
  -6  19   3        5.50        0.00      8.62 o
  -5  19   3        8.68        5.78      4.77 o
  -4  19   3       30.09       33.87      6.95 o
  -3  19   3      424.61      422.75     29.29 o
  -2  19   3      220.08      255.55     18.63 o
  -1  19   3       13.50        9.68      3.55 o
   0  19   3      523.33      528.80     22.34 o
   1  19   3       23.62       17.23      3.49 o
   2  19   3       27.91       24.37      7.00 o
   3  19   3       18.19       22.69      4.66 o
   4  19   3        8.07       16.08      3.39 o
   5  19   3        1.11        7.62     10.27 o
  -6  20   3        1.24        4.41     10.13 o
  -5  20   3       14.21       18.90     10.34 o
  -4  20   3      101.01       90.67     21.39 o
  -3  20   3       42.93       32.10      6.28 o
  -2  20   3      212.78      211.82     17.38 o
  -1  20   3      100.26      132.60     12.09 o
   0  20   3       40.50       27.49      5.86 o
   1  20   3       40.77       31.70      4.78 o
   2  20   3       34.51       27.07      4.66 o
   3  20   3       22.89       15.81      4.44 o
   4  20   3       36.18       36.63      6.67 o
   5  20   3        0.01       15.99     21.96 o
  -5  21   3        1.33        0.06      6.53 o
  -4  21   3        5.64        1.00      3.07 o
  -3  21   3        5.63        0.00      3.90 o
  -2  21   3      307.52      264.82     19.72 o
  -1  21   3      100.05      108.98     11.36 o
   0  21   3       85.52       93.99     13.41 o
   1  21   3        8.49       16.38      4.27 o
   2  21   3       27.99       21.51      4.37 o
   3  21   3       41.90       42.75     10.97 o
   4  21   3        0.04        1.93      4.31 o
  -5  22   3        4.05        9.20      7.34 o
  -4  22   3        4.75        6.88      3.65 o
  -3  22   3       91.68      109.61     24.43 o
  -2  22   3        0.00        0.00      7.47 o
  -1  22   3       24.32       13.15      6.91 o
   0  22   3       73.30       79.62     10.18 o
   1  22   3        1.26        5.05      3.09 o
   2  22   3       28.94       42.01      7.66 o
   3  22   3        1.48        0.00      2.75 o
   4  22   3       57.70       70.62     13.15 o
  -5  23   3        5.96        0.00     11.16 o
  -4  23   3        0.02        0.43      4.12 o
  -3  23   3        1.39        0.00      3.65 o
  -2  23   3        0.92        0.80      3.28 o
  -1  23   3       13.69       17.01      4.97 o
   0  23   3        0.00        2.33      2.36 o
   1  23   3        3.08        1.03      2.72 o
   2  23   3       16.47       28.24      4.87 o
   3  23   3       35.89       44.68      7.41 o
   4  23   3       22.99       22.10     11.95 o
  -5  24   3        6.46        2.81     16.16 o
  -4  24   3        0.39        0.00      9.33 o
  -3  24   3        0.07        0.00      3.35 o
  -2  24   3        4.34        5.39      3.65 o
  -1  24   3       15.29       16.27      5.48 o
   0  24   3       20.89       29.36      5.74 o
   1  24   3       10.79       16.04      5.95 o
   2  24   3      112.65      106.27     12.68 o
   3  24   3        4.71        2.08      4.08 o
  -4  25   3        0.00       13.10     12.09 o
  -3  25   3        0.01        2.12      4.90 o
  -2  25   3       83.14       98.74     20.83 o
  -1  25   3       52.13       59.04     13.09 o
   0  25   3        0.01        0.64      2.71 o
   1  25   3        3.09        8.96      6.85 o
   2  25   3        3.57       18.08      7.08 o
   3  25   3       13.46        4.57      6.28 o
  -3  26   3        3.73        9.15     10.79 o
  -2  26   3        1.74        5.55      5.02 o
  -1  26   3       10.19        8.73     12.65 o
   0  26   3       47.32       40.45     12.65 o
   1  26   3       10.45        8.26      6.15 o
   2  26   3        0.01        1.45      9.44 o
  -3  27   3        8.80        0.00     13.35 o
  -2  27   3        6.51        0.00      5.87 o
  -1  27   3      127.16      160.84     30.59 o
   0  27   3       33.32       29.35     14.76 o
   1  27   3        1.04        0.00      8.17 o
   2  27   3       17.79       15.48     13.47 o
  -2  28   3        3.99        4.74     16.16 o
  -1  28   3       22.43       16.73      7.40 o
   0  28   3        0.59        1.58     13.00 o
  -8   0   4       38.58       25.13     12.83 o
  -7   0   4       10.84        0.00      6.15 o
  -6   0   4       73.24       63.28     17.75 o
  -5   0   4      117.86      136.63     22.68 o
  -4   0   4        2.63        6.74      2.51 o
  -3   0   4       80.00       92.84     12.14 o
  -2   0   4        0.34        1.30      1.38 o
  -1   0   4      153.70      156.49      8.06 o
   0   0   4       88.98       90.45      7.66 o
   1   0   4       59.14       58.19      6.63 o
   2   0   4      175.48      179.68     10.84 o
   3   0   4       46.27       48.25      7.54 o
   4   0   4      475.86      487.30     21.32 o
   5   0   4        0.45       12.47      7.38 o
   6   0   4       17.50       25.06      9.45 o
  -8   1   4        2.91        4.45      5.83 o
  -7   1   4        1.07        0.00      4.04 o
  -6   1   4      454.72      486.37     28.78 o
  -5   1   4       40.83       45.19      6.85 o
  -4   1   4        4.75        5.96      1.25 o
  -3   1   4       33.31       28.52      2.74 o
  -2   1   4      464.42      506.15     13.41 o
  -1   1   4      151.22      140.52      5.46 o
   0   1   4      102.52      109.69      5.66 o
   1   1   4        2.27        2.67      1.64 o
   2   1   4      185.47      192.86      9.68 o
   3   1   4        0.05        3.67      1.82 o
   4   1   4       17.81       16.49      3.74 o
   5   1   4      135.94      121.75     13.52 o
   6   1   4       43.50       37.72      7.13 o
  -8   2   4        9.77        9.93     10.19 o
  -7   2   4        4.70        2.20      4.17 o
  -6   2   4       11.18       13.01      6.24 o
  -5   2   4      439.57      525.55     22.36 o
  -4   2   4      286.39      311.42     13.64 o
  -3   2   4       88.28      104.18      5.48 o
  -2   2   4       39.60       27.17      2.69 o
  -1   2   4       33.16       35.12      3.22 o
   0   2   4      135.08      144.12      5.82 o
   1   2   4      420.96      407.63     12.03 o
   2   2   4       85.56       84.93      6.04 o
   3   2   4        3.42        4.78      1.86 o
   4   2   4       97.56      112.92      9.88 o
   5   2   4       67.17       82.21      9.95 o
   6   2   4       54.41       51.07      9.14 o
  -8   3   4       10.29       14.14     10.02 o
  -7   3   4        5.41        7.65      4.64 o
  -6   3   4       21.47       12.42     11.07 o
  -5   3   4        0.18        0.00      2.00 o
  -4   3   4       48.06       58.58      5.96 o
  -3   3   4       55.17       58.60      5.11 o
  -2   3   4        7.46        7.80      1.99 o
  -1   3   4      280.96      281.94      9.71 o
   0   3   4      720.63      666.66     14.41 o
   1   3   4      591.84      605.43     13.25 o
   2   3   4      134.55      129.19      7.08 o
   3   3   4      110.57      115.59      7.26 o
   4   3   4       57.42       62.39      7.87 o
   5   3   4        2.76        5.44      2.83 o
   6   3   4       10.89       10.15      5.99 o
  -8   4   4        0.21        8.19      5.46 o
  -7   4   4        2.20        7.28      4.15 o
  -6   4   4       25.93       27.04      5.06 o
  -5   4   4       39.99       40.81      5.22 o
  -4   4   4      432.43      483.66     15.44 o
  -3   4   4      297.82      371.10     10.55 o
  -2   4   4       89.49      107.63      5.67 o
  -1   4   4      797.65      759.68     14.65 o
   0   4   4       37.56       30.69      3.27 o
   1   4   4      363.13      383.66     10.43 o
   2   4   4     1676.78     1728.27     25.40 o
   3   4   4       44.87       49.81      6.67 o
   4   4   4       25.51       27.11      4.97 o
   5   4   4        4.24        5.92      2.59 o
   6   4   4        9.30       21.16     10.16 o
  -8   5   4        0.00        0.00      6.20 o
  -7   5   4        1.95        3.47      3.80 o
  -6   5   4       14.91       17.80      4.83 o
  -5   5   4        3.84        2.51      2.06 o
  -4   5   4      250.36      277.96     11.76 o
  -3   5   4        5.37        4.99      1.98 o
  -2   5   4     1225.51     1268.26     50.58 o
  -1   5   4      243.76      238.75      7.29 o
   0   5   4      359.32      339.85      9.25 o
   1   5   4      555.83      539.62     12.52 o
   2   5   4      244.14      257.67      9.21 o
   3   5   4       21.32       25.99      4.58 o
   4   5   4        0.37        2.77      2.34 o
   5   5   4       30.63       26.43     11.21 o
   6   5   4       10.42       16.24      8.85 o
  -8   6   4        1.18        0.00     21.96 o
  -7   6   4       14.00       21.33      5.92 o
  -6   6   4        2.40        0.00      2.85 o
  -5   6   4      352.75      388.70     15.32 o
  -4   6   4        6.06        4.62      2.14 o
  -3   6   4        4.23        8.62      2.28 o
  -2   6   4      795.42      810.38     16.10 o
  -1   6   4     2801.93     2872.51     28.83 o
   0   6   4      227.39      246.94      7.88 o
   1   6   4        3.14        1.58      1.94 o
   2   6   4      522.42      519.60     13.27 o
   3   6   4       10.94        6.74      3.67 o
   4   6   4       12.25       10.43      3.54 o
   5   6   4        3.75        3.36      3.11 o
   6   6   4        9.72       13.90      6.67 o
  -8   7   4        0.58        0.00     22.49 o
  -7   7   4        0.77        5.07      3.10 o
  -6   7   4      111.96      140.05     13.56 o
  -5   7   4       75.71       80.36      8.12 o
  -4   7   4       96.33      110.20      8.73 o
  -3   7   4       74.08      103.07      8.06 o
  -2   7   4     1016.77     1143.31     20.41 o
  -1   7   4       13.89        6.27      1.93 o
   0   7   4       98.36       97.37      7.55 o
   1   7   4      722.80      696.49     14.41 o
   2   7   4       90.09       93.74      7.65 o
   3   7   4        2.03        0.01      2.01 o
   4   7   4        9.79        5.70      3.81 o
   5   7   4        0.14        0.00      2.79 o
   6   7   4        0.37        0.00      3.64 o
  -7   8   4        0.61        6.29      3.41 o
  -6   8   4       34.77       41.70      6.30 o
  -5   8   4      109.20      120.70      9.94 o
  -4   8   4       74.76       84.22      7.80 o
  -3   8   4      706.49      830.58     21.06 o
  -2   8   4        5.58        7.28      2.07 o
  -1   8   4      992.24     1072.53     16.56 o
   0   8   4       56.62       49.02      4.85 o
   1   8   4      317.48      337.29     11.64 o
   2   8   4        0.00        0.00      1.90 o
   3   8   4        0.10        0.19      2.03 o
   4   8   4        0.78        1.38      2.22 o
   5   8   4       14.04        8.58      3.30 o
   6   8   4        0.84        0.00      4.22 o
  -7   9   4       21.10       15.80      6.56 o
  -6   9   4      193.77      203.30     21.10 o
  -5   9   4        1.24        2.31      2.32 o
  -4   9   4      523.66      571.82     18.65 o
  -3   9   4       12.56       20.16      4.63 o
  -2   9   4        0.76        0.03      1.51 o
  -1   9   4       52.11       51.53      3.92 o
   0   9   4      134.63      133.94      8.28 o
   1   9   4      864.27      902.61     22.39 o
   2   9   4        2.82        2.88      2.47 o
   3   9   4        0.22        1.63      2.18 o
   4   9   4       62.57       68.88      8.72 o
   5   9   4       14.17       10.42      3.32 o
   6   9   4       14.64       19.57      6.00 o
  -7  10   4       14.29       16.37     10.28 o
  -6  10   4      235.41      287.73     14.77 o
  -5  10   4       59.21       58.86      7.13 o
  -4  10   4      257.45      267.92     14.58 o
  -3  10   4      174.24      189.60     10.31 o
  -2  10   4      136.39      143.37     10.10 o
  -1  10   4      297.91      309.77     10.23 o
   0  10   4       11.89        8.57      2.00 o
   1  10   4       24.07       27.06      4.19 o
   2  10   4       40.73       44.15      5.54 o
   3  10   4        0.47        4.89      3.66 o
   4  10   4        0.00        0.00      2.31 o
   5  10   4        8.01        0.98      2.79 o
   6  10   4       11.86       15.27     15.92 o
  -7  11   4        1.38       17.71     12.30 o
  -6  11   4       44.51       50.01      7.09 o
  -5  11   4       39.01       39.65      6.05 o
  -4  11   4        3.71        5.50      2.52 o
  -3  11   4       38.95       67.07      8.09 o
  -2  11   4        1.75        2.27      1.57 o
  -1  11   4      316.24      310.51     10.35 o
   0  11   4       75.95       69.44      5.86 o
   1  11   4       54.88       63.06      6.17 o
   2  11   4      234.26      240.26     11.06 o
   3  11   4        5.03        8.36      2.77 o
   4  11   4        2.03        9.35      3.84 o
   5  11   4       42.15       33.07      5.40 o
   6  11   4       13.57       35.49     28.99 o
  -7  12   4        4.49       10.16      5.63 o
  -6  12   4        0.00        0.30      2.22 o
  -5  12   4        6.45        6.32      4.87 o
  -4  12   4       59.89       67.72      7.87 o
  -3  12   4        2.58        3.56      3.37 o
  -2  12   4      185.14      190.39     10.02 o
  -1  12   4      246.93      261.41     10.52 o
   0  12   4       32.32       31.60      5.33 o
   1  12   4       11.92       13.59      2.66 o
   2  12   4       63.71       77.54      7.47 o
   3  12   4        7.12        1.74      4.02 o
   4  12   4        0.43        5.47      2.68 o
   5  12   4       33.01       30.32      4.82 o
  -7  13   4        5.35        2.96     12.39 o
  -6  13   4        3.36       10.40      4.01 o
  -5  13   4      115.30      127.05     10.93 o
  -4  13   4       15.46       13.21      3.59 o
  -3  13   4       71.67       76.55     13.14 o
  -2  13   4      418.21      435.63     17.97 o
  -1  13   4       69.28       79.60      5.72 o
   0  13   4      241.30      230.83      9.48 o
   1  13   4        5.18        3.28      1.97 o
   2  13   4       52.76       66.77      7.00 o
   3  13   4       82.69       87.87      8.56 o
   4  13   4        4.19        5.00      4.44 o
   5  13   4       83.15       92.49     12.58 o
  -7  14   4        6.40       20.35      6.83 o
  -6  14   4       13.51        3.31      3.86 o
  -5  14   4       55.23       48.32     10.60 o
  -4  14   4        2.00        3.93      2.38 o
  -3  14   4        7.66        5.72      3.58 o
  -2  14   4      193.73      186.89     11.83 o
  -1  14   4       39.07       34.99      6.30 o
   0  14   4       87.30       87.06      7.70 o
   1  14   4      105.82      112.89      9.48 o
   2  14   4        0.42        2.12      1.99 o
   3  14   4       10.72        8.61      2.85 o
   4  14   4       68.40       70.00      8.54 o
   5  14   4        2.03        8.83      8.38 o
  -7  15   4       39.47       56.46     11.96 o
  -6  15   4       69.58       70.37      9.87 o
  -5  15   4        0.86        0.00      3.98 o
  -4  15   4       99.90       98.64      9.28 o
  -3  15   4      101.77      125.47     10.03 o
  -2  15   4        4.43        3.73      2.25 o
  -1  15   4      317.73      325.82     16.72 o
   0  15   4      172.58      174.85     10.07 o
   1  15   4      176.21      176.36     10.99 o
   2  15   4        6.27        4.42      3.38 o
   3  15   4      187.66      192.24     11.65 o
   4  15   4       40.98       42.95      6.53 o
   5  15   4        3.79        2.76      8.09 o
  -7  16   4        2.55        1.41     15.99 o
  -6  16   4       17.65       21.00      4.96 o
  -5  16   4        4.52        3.26      3.23 o
  -4  16   4       49.76       50.58      8.94 o
  -3  16   4        1.66        1.85      2.24 o
  -2  16   4      198.80      200.70     13.03 o
  -1  16   4       43.99       52.77      8.35 o
   0  16   4        5.39       11.17      4.29 o
   1  16   4       83.02       92.30      8.89 o
   2  16   4       85.57       86.47      8.18 o
   3  16   4        1.59        2.39      2.23 o
   4  16   4       12.08        2.23      3.73 o
   5  16   4        0.18        5.28      8.79 o
  -6  17   4        1.22        2.77      4.70 o
  -5  17   4       33.78       37.18      9.12 o
  -4  17   4        1.25        3.01      2.79 o
  -3  17   4       33.44       16.88      4.22 o
  -2  17   4       29.52       19.89      4.98 o
  -1  17   4      119.85      137.05     15.58 o
   0  17   4      161.60      172.63     13.44 o
   1  17   4      857.01      956.38     25.88 o
   2  17   4       33.99       31.41      4.64 o
   3  17   4       30.59       33.48      5.17 o
   4  17   4        0.98        0.00      4.31 o
   5  17   4        3.28        0.00     18.98 o
  -6  18   4        0.67        4.31      5.09 o
  -5  18   4       86.29       97.39     18.31 o
  -4  18   4        3.26        1.92      3.09 o
  -3  18   4      121.90      108.89     12.68 o
  -2  18   4       14.77       10.57      3.45 o
  -1  18   4       14.60       14.42      5.36 o
   0  18   4       67.93       91.26     11.12 o
   1  18   4      295.10      294.47     14.21 o
   2  18   4        1.46        5.40      4.39 o
   3  18   4        4.18        5.60      2.69 o
   4  18   4        3.86        0.00      4.74 o
  -6  19   4        5.69       10.60      9.50 o
  -5  19   4        2.61        1.66      3.03 o
  -4  19   4        1.39        3.39      2.79 o
  -3  19   4        1.30        0.00      2.58 o
  -2  19   4       73.59       75.57     10.03 o
  -1  19   4      240.87      233.94     14.72 o
   0  19   4       67.10       75.52     10.62 o
   1  19   4        4.62        2.22      2.51 o
   2  19   4        2.01        1.68      2.17 o
   3  19   4        7.69        1.38      2.98 o
   4  19   4        1.31        0.47      7.20 o
  -6  20   4       51.69       49.17     22.06 o
  -5  20   4        1.01        0.38      5.89 o
  -4  20   4       16.15       10.19      4.51 o
  -3  20   4       26.07       13.18      9.05 o
  -2  20   4       19.48       20.75      4.78 o
  -1  20   4       12.89        9.73      4.04 o
   0  20   4       21.42       22.54      5.46 o
   1  20   4        3.90        0.00      3.33 o
   2  20   4       47.25       39.69      5.63 o
   3  20   4        0.88        7.86      3.82 o
   4  20   4        0.59        0.00      8.30 o
  -5  21   4        8.30       10.12      6.43 o
  -4  21   4        0.65        1.82      3.12 o
  -3  21   4        1.33        3.14      3.29 o
  -2  21   4       85.24       99.93     17.17 o
  -1  21   4       47.66       51.97     10.84 o
   0  21   4       10.88        7.69      3.45 o
   1  21   4        0.11        4.13      7.29 o
   2  21   4       43.59       37.27      5.34 o
   3  21   4       32.36       40.65      6.78 o
   4  21   4       25.53       37.60     14.55 o
  -5  22   4        0.00        0.00     10.34 o
  -4  22   4        2.25        7.26      7.11 o
  -3  22   4      100.36      108.15     15.27 o
  -2  22   4        0.47        3.60      3.70 o
  -1  22   4       32.50       43.18      7.48 o
   0  22   4        2.89        4.20      2.93 o
   1  22   4       16.47       27.66      7.43 o
   2  22   4        1.21        0.00      4.13 o
   3  22   4        1.78        5.16      3.93 o
  -5  23   4        0.00        2.99     16.52 o
  -4  23   4        4.35        0.00      8.54 o
  -3  23   4        0.50        0.00      4.30 o
  -2  23   4        5.95        7.11      7.47 o
  -1  23   4       29.86       19.76      4.36 o
   0  23   4        0.21        7.24      4.92 o
   1  23   4        5.57        7.01      3.81 o
   2  23   4        9.56       17.13     11.40 o
   3  23   4       19.09       27.17     13.20 o
  -4  24   4        7.49        2.83     10.98 o
  -3  24   4        0.37        0.00     10.19 o
  -2  24   4       12.34       18.94      5.78 o
  -1  24   4       70.31       71.22     10.24 o
   0  24   4        0.01        5.80      7.47 o
   1  24   4       16.36        5.97      4.21 o
   2  24   4       65.36       74.56     19.08 o
  -3  25   4        0.18        2.00     10.17 o
  -2  25   4       22.24       16.79      8.48 o
  -1  25   4        3.30        7.38      6.18 o
   0  25   4       36.36       44.03      8.20 o
   1  25   4       27.97       27.85     14.50 o
   2  25   4        3.15       22.31     19.50 o
  -3  26   4        1.18        5.80     16.87 o
  -2  26   4        1.38        5.66     10.53 o
  -1  26   4       41.37       56.37     12.86 o
   0  26   4        3.06        6.02      4.98 o
   1  26   4        9.63       27.76     16.16 o
  -2  27   4       19.30       33.74     21.61 o
  -1  27   4       88.40      127.61     29.88 o
   0  27   4        6.43        1.23      7.38 o
  -8   1   5       21.25       25.32     16.08 o
  -7   1   5       63.00       66.86     12.42 o
  -6   1   5        4.83       14.11      4.78 o
  -5   1   5       10.30       12.77      5.23 o
  -4   1   5       32.85       33.87      4.65 o
  -3   1   5      169.56      169.81     14.58 o
  -2   1   5       15.62       12.98      2.44 o
  -1   1   5        6.02        3.97      1.36 o
   0   1   5        0.95        0.00      0.97 o
   1   1   5      170.87      203.90      9.28 o
   2   1   5       21.40       28.16      3.85 o
   3   1   5       21.19       31.47      6.71 o
   4   1   5       35.72       32.57      8.47 o
   5   1   5       98.93       84.24     11.68 o
  -8   2   5       15.89       21.05     15.76 o
  -7   2   5        1.51        3.01      5.13 o
  -6   2   5       98.97      102.28     15.85 o
  -5   2   5       34.96       45.60      7.25 o
  -4   2   5       37.94       55.35     13.36 o
  -3   2   5       15.57        9.72      2.37 o
  -2   2   5      269.00      303.11     11.78 o
  -1   2   5        0.41        0.26      1.02 o
   0   2   5       34.73       36.87      3.87 o
   1   2   5       51.40       61.28      6.03 o
   2   2   5        1.33        2.45      1.47 o
   3   2   5       25.43       35.32      5.02 o
   4   2   5        0.78        2.28      2.61 o
   5   2   5        0.07        3.99      3.22 o
   6   2   5       10.93        7.38     14.93 o
  -8   3   5        5.07       10.85     13.76 o
  -7   3   5       40.66       35.67     14.06 o
  -6   3   5       13.39        8.76      5.70 o
  -5   3   5      284.95      355.84     24.47 o
  -4   3   5       72.96      103.46     10.24 o
  -3   3   5        2.40        2.93      1.28 o
  -2   3   5       17.64       20.07      2.97 o
  -1   3   5      932.06     1037.63     21.32 o
   0   3   5      200.32      194.90      7.59 o
   1   3   5       91.01       86.82      6.19 o
   2   3   5        1.36        3.01      2.91 o
   3   3   5       70.80       70.91      7.54 o
   4   3   5       69.17       78.62     11.54 o
   5   3   5       12.18       10.22      4.59 o
  -8   4   5        0.13        0.00     14.58 o
  -7   4   5        0.50        0.00      3.88 o
  -6   4   5       21.87       15.76      9.05 o
  -5   4   5        0.30        2.58      2.24 o
  -4   4   5       19.01       20.26      4.59 o
  -3   4   5       80.58       89.22      5.71 o
  -2   4   5       11.98        7.02      1.88 o
  -1   4   5       63.65       57.87      5.46 o
   0   4   5      135.96      143.75      7.29 o
   1   4   5        1.16        0.00      1.25 o
   2   4   5       64.34       85.36      6.75 o
   3   4   5        1.49        6.89      3.07 o
   4   4   5        3.92        5.60      3.01 o
   5   4   5        1.73        4.68      3.53 o
  -8   5   5       16.23       17.22     19.85 o
  -7   5   5        4.17        4.51      6.59 o
  -6   5   5       40.99       41.64      8.20 o
  -5   5   5      104.92      128.90     12.19 o
  -4   5   5       13.47       15.77      5.00 o
  -3   5   5       88.08       97.91      7.81 o
  -2   5   5       51.03       64.43      5.53 o
  -1   5   5       28.14       26.20      4.00 o
   0   5   5      111.73      117.65      7.14 o
   1   5   5      172.24      176.61      7.80 o
   2   5   5       28.54       38.97      5.38 o
   3   5   5        6.53        1.42      2.49 o
   4   5   5       37.49       36.09      6.49 o
   5   5   5        4.41        4.74      3.33 o
  -8   6   5        1.09       13.00     18.10 o
  -7   6   5       37.24       40.58     10.78 o
  -6   6   5       78.60       81.83     11.25 o
  -5   6   5        1.61        5.99      4.19 o
  -4   6   5        3.45        1.40      1.68 o
  -3   6   5        9.58        7.86      3.35 o
  -2   6   5      285.71      297.98     11.80 o
  -1   6   5        8.00        9.69      2.17 o
   0   6   5        0.01        0.62      1.14 o
   1   6   5        0.17        1.05      1.67 o
   2   6   5      203.97      212.71     10.68 o
   3   6   5       21.52       21.57      3.76 o
   4   6   5        2.23        5.46      2.88 o
   5   6   5        0.69        0.00      3.43 o
  -7   7   5        0.52        0.00      4.27 o
  -6   7   5        2.17        1.15      2.50 o
  -5   7   5       39.70       50.18      9.09 o
  -4   7   5        7.23        4.68      2.14 o
  -3   7   5       69.07       81.00      7.42 o
  -2   7   5      126.98      136.10      8.58 o
  -1   7   5      160.57      172.71      8.99 o
   0   7   5      127.53      131.52      6.84 o
   1   7   5       74.35       72.05      6.86 o
   2   7   5      508.93      563.44     17.65 o
   3   7   5      195.88      210.06     16.58 o
   4   7   5        3.17        4.74      2.58 o
   5   7   5        1.15        6.64      3.63 o
  -7   8   5        5.68        1.09      4.74 o
  -6   8   5       38.08       44.72      7.86 o
  -5   8   5      620.63      761.29     34.30 o
  -4   8   5        7.68        6.21      2.76 o
  -3   8   5       91.38      113.43      8.40 o
  -2   8   5       39.78       46.92      5.97 o
  -1   8   5       14.27       13.89      2.45 o
   0   8   5      142.91      174.02      7.36 o
   1   8   5      346.61      337.18     19.03 o
   2   8   5        4.75        6.57      2.64 o
   3   8   5      254.74      268.98     13.15 o
   4   8   5       82.95       91.45      9.24 o
   5   8   5        0.99        0.00      3.46 o
  -7   9   5        0.93        8.19      4.61 o
  -6   9   5        5.44        9.82      3.50 o
  -5   9   5       74.26       71.26      7.99 o
  -4   9   5      153.64      187.04     10.90 o
  -3   9   5      109.02      123.27      9.46 o
  -2   9   5      539.98      611.04     18.99 o
  -1   9   5      104.80      114.16      9.22 o
   0   9   5       52.68       56.18      5.61 o
   1   9   5       58.51       63.10      8.88 o
   2   9   5      363.95      384.73     16.74 o
   3   9   5        6.03        0.93      2.45 o
   4   9   5        0.98        6.48      2.98 o
   5   9   5        0.95        1.07      3.85 o
  -7  10   5       17.35       21.51      7.85 o
  -6  10   5       15.14       11.99      4.77 o
  -5  10   5       56.96       67.61      9.18 o
  -4  10   5       50.19       56.17      7.03 o
  -3  10   5      154.89      171.28     10.23 o
  -2  10   5       98.18      111.18      9.02 o
  -1  10   5      161.64      166.32      8.84 o
   0  10   5      180.04      179.67     12.37 o
   1  10   5       29.72       41.82      7.59 o
   2  10   5      159.04      159.27     10.47 o
   3  10   5        1.70        0.00      3.12 o
   4  10   5       31.55       33.51      5.37 o
   5  10   5        0.21        1.35      4.12 o
  -7  11   5       16.15       22.40     12.65 o
  -6  11   5        0.32        0.00      4.08 o
  -5  11   5       97.96       92.58      9.06 o
  -4  11   5       35.02       40.16      6.11 o
  -3  11   5      143.74      154.67     10.58 o
  -2  11   5        0.05        0.00      1.60 o
  -1  11   5       42.51       41.38      7.79 o
   0  11   5       68.32       75.89      9.50 o
   1  11   5       17.48       27.17      6.44 o
   2  11   5        2.17        0.93      2.22 o
   3  11   5        0.45        0.00      3.74 o
   4  11   5        7.38        1.10      3.04 o
   5  11   5       24.67       21.28      6.22 o
  -7  12   5        4.97        1.67      7.66 o
  -6  12   5       93.35      109.34     14.09 o
  -5  12   5       73.52       71.97      9.21 o
  -4  12   5       47.60       50.34      7.05 o
  -3  12   5       25.18       30.87      4.96 o
  -2  12   5      126.04      129.20     21.86 o
  -1  12   5        0.40        2.72      4.22 o
   0  12   5       54.54       62.05      7.23 o
   1  12   5      193.08      224.01     12.08 o
   2  12   5        4.02        2.74      2.26 o
   3  12   5        3.06        3.22      2.59 o
   4  12   5       28.91       20.53      4.60 o
   5  12   5       13.75        9.45      8.60 o
  -7  13   5        3.54       14.06     13.35 o
  -6  13   5        0.02        3.58      3.04 o
  -5  13   5       48.34       57.03     12.15 o
  -4  13   5        6.39        3.03      2.19 o
  -3  13   5        0.08        0.18      2.36 o
  -2  13   5      156.49      163.09     16.26 o
  -1  13   5       15.87       18.64      8.52 o
   0  13   5      188.25      211.99     11.65 o
   1  13   5        0.32        3.39      2.00 o
   2  13   5       28.48       32.70      5.22 o
   3  13   5       40.51       42.07      6.12 o
   4  13   5       29.55       39.00      6.24 o
   5  13   5       20.62       28.01     13.52 o
  -7  14   5        1.40       10.72     14.06 o
  -6  14   5       73.84       89.50     11.63 o
  -5  14   5        0.48        0.83      2.28 o
  -4  14   5       41.29       46.29     10.27 o
  -3  14   5       60.04       79.91      8.64 o
  -2  14   5       83.65       80.34      9.55 o
  -1  14   5      129.78      158.73     13.52 o
   0  14   5      220.93      245.82     12.57 o
   1  14   5       13.35        8.11      4.18 o
   2  14   5        6.86        8.05      2.65 o
   3  14   5       10.66        4.29      4.30 o
   4  14   5        0.26        0.00      3.46 o
  -6  15   5        1.72        0.00      3.71 o
  -5  15   5       13.95        9.22      4.51 o
  -4  15   5      162.37      183.61     12.25 o
  -3  15   5        3.34        9.13      2.42 o
  -2  15   5      160.86      149.60     12.90 o
  -1  15   5        0.03        5.87      2.68 o
   0  15   5      101.33      104.12     14.02 o
   1  15   5       45.85       59.72     14.61 o
   2  15   5       74.00       80.99      7.91 o
   3  15   5       30.67       26.88      9.33 o
   4  15   5       18.01       11.84      5.03 o
  -6  16   5       11.88       14.58      6.01 o
  -5  16   5        9.82        8.63      2.70 o
  -4  16   5        0.43        1.24      2.11 o
  -3  16   5       88.24       90.38     10.81 o
  -2  16   5       37.20       37.27      8.44 o
  -1  16   5      334.91      358.10     18.74 o
   0  16   5        3.40        2.49      4.69 o
   1  16   5        3.06        0.85      4.74 o
   2  16   5        0.68        0.81      2.08 o
   3  16   5        8.10        9.07      2.91 o
   4  16   5        1.52        4.52      4.48 o
  -6  17   5        8.21        6.74     14.23 o
  -5  17   5       22.04       17.30      4.99 o
  -4  17   5        0.10        0.00      2.66 o
  -3  17   5       46.46       30.20      6.90 o
  -2  17   5      162.61      165.79     14.16 o
  -1  17   5       13.93        4.68      2.79 o
   0  17   5       43.50       49.93      8.53 o
   1  17   5       10.10        4.04      3.86 o
   2  17   5       10.30        8.81      3.26 o
   3  17   5        0.02        0.90      2.64 o
   4  17   5       14.59       24.88     12.61 o
  -6  18   5       10.34        6.55     11.75 o
  -5  18   5        1.00        0.00      6.99 o
  -4  18   5       13.11        9.44      4.03 o
  -3  18   5       12.79        2.25      3.04 o
  -2  18   5       19.57       12.69      5.60 o
  -1  18   5        5.18        0.27      5.40 o
   0  18   5        1.85        0.51      2.77 o
   1  18   5        5.98        0.00      3.22 o
   2  18   5       12.87        9.95      3.35 o
   3  18   5        2.64        1.66      3.00 o
   4  18   5        0.52        9.78     11.27 o
  -5  19   5        8.93        9.82      6.92 o
  -4  19   5       13.95       18.74      4.26 o
  -3  19   5        0.98        1.53      3.47 o
  -2  19   5        2.77        0.56      2.59 o
  -1  19   5      138.10      140.15     13.83 o
   0  19   5        0.13        0.00      5.22 o
   1  19   5       12.66       17.18      5.08 o
   2  19   5        5.40        4.58      2.45 o
   3  19   5       15.57       10.84      3.74 o
  -5  20   5       22.54       35.37     10.16 o
  -4  20   5       67.27       95.95     15.45 o
  -3  20   5       55.26       49.48      7.69 o
  -2  20   5       80.81       93.66     10.97 o
  -1  20   5        8.68        4.10      4.57 o
   0  20   5        1.63        0.63      4.86 o
   1  20   5        0.73        2.64      3.12 o
   2  20   5       36.46       31.60      5.67 o
   3  20   5       56.91       56.14     13.23 o
  -5  21   5        2.63        0.33     10.43 o
  -4  21   5        0.00        0.00      5.19 o
  -3  21   5        5.78        5.41      4.34 o
  -2  21   5        0.76        0.07      2.71 o
  -1  21   5        8.09       15.15      4.94 o
   0  21   5        7.11        0.20      3.06 o
   1  21   5       12.63        3.06      4.91 o
   2  21   5        0.11        2.47      4.33 o
   3  21   5        8.94       14.93     15.64 o
  -4  22   5        0.30        0.11     10.17 o
  -3  22   5       14.14       10.77      7.93 o
  -2  22   5        5.13        5.08      4.22 o
  -1  22   5       22.73       17.57      4.88 o
   0  22   5       32.22       25.49      6.78 o
   1  22   5        0.02        0.52      3.94 o
   2  22   5        1.07       11.57      5.49 o
  -4  23   5        3.49        0.70     14.23 o
  -3  23   5       21.21       21.18     15.55 o
  -2  23   5       30.05       37.83      8.33 o
  -1  23   5       21.09       30.64      6.06 o
   0  23   5        2.37        0.00      3.75 o
   1  23   5        1.46       10.14      4.49 o
  -3  24   5        4.29        0.72     10.38 o
  -2  24   5       14.65       23.38     13.40 o
  -1  24   5        3.03        5.62      4.68 o
   0  24   5       59.57       55.15     13.64 o
   1  24   5        0.13       17.87      9.81 o
  -2  25   5       24.40       66.42     26.01 o
  -1  25   5        0.28        6.68      9.49 o
   0  25   5       23.75        8.68     10.11 o
  -7   0   6       13.10       18.45     19.15 o
  -6   0   6       15.26       33.21     13.18 o
  -4   0   6       99.98       67.34     16.00 o
  -3   0   6        8.39       10.65      4.19 o
  -2   0   6       79.52       68.97      9.69 o
  -1   0   6      205.64      235.73     12.51 o
   0   0   6       94.50      101.84     11.86 o
   1   0   6      142.77      155.01     12.70 o
   2   0   6       32.60       32.41      5.73 o
   3   0   6       68.30       61.91     11.33 o
   4   0   6        6.57        0.00      3.95 o
  -7   1   6       40.44       58.55     18.08 o
  -6   1   6       14.69       14.70      6.68 o
  -5   1   6       59.95       55.56     11.11 o
  -4   1   6        0.72        0.00      2.09 o
  -3   1   6       43.85       38.69      5.43 o
  -2   1   6       12.16       10.83      2.83 o
  -1   1   6       35.57       39.83      4.77 o
   0   1   6      141.87      157.61      8.36 o
   1   1   6        4.92        3.92      1.86 o
   2   1   6        9.27        9.19      2.56 o
   3   1   6        0.06        1.96      2.07 o
   4   1   6        4.91       14.16      3.90 o
  -7   2   6        4.73        0.00      9.17 o
  -6   2   6        4.57        8.60      6.68 o
  -5   2   6        5.65        8.57      5.53 o
  -4   2   6      189.95       88.31     18.47 o
  -3   2   6        3.35        2.95      1.77 o
  -2   2   6       27.48       24.26      5.00 o
  -1   2   6       44.60       45.37      4.99 o
   0   2   6       24.49       28.91      3.76 o
   1   2   6        0.01        0.00      1.59 o
   2   2   6       30.38       35.10      4.80 o
   3   2   6       15.71       14.13      3.91 o
   4   2   6       26.26       27.38      5.67 o
  -7   3   6        0.50        5.95      6.85 o
  -6   3   6       29.01       49.00     11.15 o
  -5   3   6      124.90      119.87     16.05 o
  -4   3   6      102.12       99.74     13.15 o
  -3   3   6       22.13       23.12      4.50 o
  -2   3   6       48.16       42.81      7.94 o
  -1   3   6       17.34       20.56      3.69 o
   0   3   6        4.21        7.09      1.88 o
   1   3   6        1.87        2.72      2.40 o
   2   3   6       41.98       42.16      5.55 o
   3   3   6       95.16      117.12     10.77 o
   4   3   6       20.93        5.19      4.89 o
  -7   4   6        0.06        0.00      7.13 o
  -6   4   6       20.72       24.55     12.65 o
  -5   4   6        0.14        9.09      2.60 o
  -4   4   6        0.41        3.64      3.30 o
  -3   4   6        2.39        0.50      2.32 o
  -2   4   6      113.91      123.90      8.45 o
  -1   4   6       41.34       46.25      5.81 o
   0   4   6       40.48       49.39      5.56 o
   1   4   6        0.00        0.91      2.97 o
   2   4   6       64.42       75.38      7.78 o
   3   4   6       16.09       25.33      4.29 o
   4   4   6       19.03       22.57      5.48 o
  -7   5   6        0.25        6.78      7.30 o
  -6   5   6      168.84      164.86     19.58 o
  -5   5   6       10.58        0.78      6.89 o
  -4   5   6        3.93        4.48      3.17 o
  -3   5   6      115.92       78.79     12.21 o
  -2   5   6      103.70      116.77     13.53 o
  -1   5   6       65.88       66.22      8.41 o
   0   5   6       14.01       11.54      2.58 o
   1   5   6       30.63       32.10      5.07 o
   2   5   6        0.15        0.58      2.45 o
   3   5   6       72.50       75.60      8.03 o
   4   5   6       19.29       22.83      5.16 o
  -7   6   6       10.95        0.00      6.38 o
  -6   6   6       35.26       42.97     10.58 o
  -5   6   6        0.72        3.54      2.70 o
  -4   6   6      459.51      563.83     50.49 o
  -3   6   6       10.97        3.56      2.82 o
  -2   6   6       21.43       27.65      4.60 o
  -1   6   6      161.94      175.96     20.23 o
   0   6   6       96.25       93.90     10.23 o
   1   6   6       60.01       88.87      7.90 o
   2   6   6      243.99      287.10     13.06 o
   3   6   6       36.14       34.29      5.76 o
   4   6   6        0.98        7.50      3.35 o
  -7   7   6        0.00        9.38      9.76 o
  -6   7   6       18.62       18.99      5.50 o
  -5   7   6       17.53        7.20      3.46 o
  -4   7   6       16.06       18.60      5.80 o
  -3   7   6       93.68      100.05     15.89 o
  -2   7   6       98.91      105.59     15.35 o
  -1   7   6        6.67       10.35      2.84 o
   0   7   6       75.31       96.68     10.06 o
   1   7   6       10.78       13.37      2.71 o
   2   7   6       44.88       58.64      6.81 o
   3   7   6        2.46        2.53      4.95 o
   4   7   6        3.10        1.32      3.53 o
  -7   8   6       10.82       13.28     10.78 o
  -6   8   6        6.36        6.25      3.10 o
  -5   8   6       11.18        8.31      5.52 o
  -4   8   6       43.53       50.95      9.12 o
  -3   8   6        0.36        2.32      1.87 o
  -2   8   6       26.73       22.99      4.08 o
  -1   8   6       97.14      100.74      8.67 o
   0   8   6        0.01        0.40      1.78 o
   1   8   6        5.81        7.20      2.14 o
   2   8   6        0.89        0.00      1.95 o
   3   8   6       60.39       47.56     10.30 o
   4   8   6        5.23        2.83      4.43 o
  -7   9   6        3.83        0.00     10.19 o
  -6   9   6        7.30        4.39      3.86 o
  -5   9   6        1.83        3.77      3.13 o
  -4   9   6        3.17        4.14      3.92 o
  -3   9   6        4.35        6.45      4.48 o
  -2   9   6      151.29      153.05     25.72 o
  -1   9   6        4.05        4.70      2.92 o
   0   9   6       45.69       64.59      8.95 o
   1   9   6       10.13        4.60      3.17 o
   2   9   6       63.07       63.52     11.77 o
   3   9   6       21.63       22.56      4.46 o
   4   9   6        5.10        2.56      4.64 o
  -7  10   6       15.57        0.70     14.06 o
  -6  10   6       11.07       10.65      5.78 o
  -5  10   6        8.57        8.83      4.09 o
  -4  10   6        7.98        4.13      2.30 o
  -3  10   6        1.47        1.33      2.06 o
  -2  10   6        1.92        2.75      1.98 o
  -1  10   6        8.86        8.38      3.32 o
   0  10   6        6.69        6.77      2.61 o
   1  10   6        6.53        8.40      2.73 o
   2  10   6      190.86      215.26     17.42 o
   3  10   6        4.04        6.09      2.78 o
   4  10   6        0.00        0.00      5.75 o
  -7  11   6        4.99       13.73      9.75 o
  -6  11   6        4.90        2.27      3.27 o
  -5  11   6       39.04       29.18      5.93 o
  -4  11   6        0.17        1.56      2.01 o
  -3  11   6       72.96       83.20      8.48 o
  -2  11   6       12.60       12.98      3.33 o
  -1  11   6      769.70      949.37     30.61 o
   0  11   6        0.38        0.00      2.54 o
   1  11   6      107.13      122.76     16.54 o
   2  11   6        1.47        0.50      3.29 o
   3  11   6      133.20      127.82     10.82 o
   4  11   6        0.20        6.91      7.54 o
  -6  12   6       11.87       12.15      4.14 o
  -5  12   6        0.05        0.00      3.93 o
  -4  12   6        3.52        0.71      2.61 o
  -3  12   6       86.61       97.66      9.60 o
  -2  12   6        1.09        0.00      2.96 o
  -1  12   6       63.83       73.15     11.44 o
   0  12   6       57.53       77.86     13.50 o
   1  12   6       10.42       11.46      3.41 o
   2  12   6        4.15        3.77      3.02 o
   3  12   6       20.81       21.56      3.99 o
   4  12   6        5.81        0.00      7.85 o
  -6  13   6        3.61        2.37      8.10 o
  -5  13   6        6.69        3.81      2.86 o
  -4  13   6        0.30        0.00      2.15 o
  -3  13   6      115.63      133.97     18.19 o
  -2  13   6        0.05        0.00      2.20 o
  -1  13   6       59.25       70.66      9.89 o
   0  13   6        1.77        2.28      3.42 o
   1  13   6      173.74      233.36     13.65 o
   2  13   6        5.67        3.88      3.00 o
   3  13   6        0.29        0.00      4.01 o
   4  13   6       16.64       24.57     11.94 o
  -6  14   6        0.50       10.94      4.85 o
  -5  14   6        3.25        6.20      3.17 o
  -4  14   6        0.00        4.00      2.27 o
  -3  14   6        9.60        2.51      3.35 o
  -2  14   6      122.54      122.48     12.39 o
  -1  14   6        5.05        4.27      3.13 o
   0  14   6      176.19      218.34     20.75 o
   1  14   6       23.37       23.79      4.82 o
   2  14   6        4.20        4.19      3.27 o
   3  14   6        0.14        2.69      3.35 o
  -6  15   6       14.34       13.42      7.98 o
  -5  15   6        0.94        2.18      2.40 o
  -4  15   6       93.25       86.86     16.09 o
  -3  15   6       11.96       11.81      4.13 o
  -2  15   6        8.30       14.90      5.82 o
  -1  15   6        0.13        2.86      5.12 o
   0  15   6       40.85       36.57      6.80 o
   1  15   6      106.73      120.18     12.63 o
   2  15   6       10.18       13.19      4.03 o
   3  15   6       14.31        4.65      5.76 o
  -6  16   6        1.85       15.81     21.43 o
  -5  16   6       62.44       55.85      8.98 o
  -4  16   6        9.12        3.61      2.78 o
  -3  16   6       37.53       43.96      7.64 o
  -2  16   6       20.63       27.41     10.19 o
  -1  16   6        5.62        2.74      2.87 o
   0  16   6       45.46       54.31      9.73 o
   1  16   6       41.58       32.11     10.64 o
   2  16   6       22.48       29.87      5.79 o
   3  16   6        0.93        0.47      7.70 o
  -5  17   6        0.39        0.00      2.89 o
  -4  17   6        7.72        9.63      3.63 o
  -3  17   6       64.53       78.95     10.71 o
  -2  17   6       46.36       52.07     10.34 o
  -1  17   6      144.88      185.53     22.92 o
   0  17   6       38.24       40.49      8.22 o
   1  17   6       20.16       20.38      5.27 o
   2  17   6        2.25        8.02      3.87 o
   3  17   6        8.09        0.68     10.72 o
  -5  18   6        0.81        0.00      3.37 o
  -4  18   6        4.01        3.96      5.94 o
  -3  18   6        0.27        0.00      3.13 o
  -2  18   6        8.50        0.63      2.82 o
  -1  18   6       15.94       16.61      5.00 o
   0  18   6       45.25       57.24      8.78 o
   1  18   6        1.02        0.00      3.94 o
   2  18   6        0.09        1.02      4.87 o
  -5  19   6        3.81        4.18     10.19 o
  -4  19   6        4.08        2.89      3.53 o
  -3  19   6        0.44        2.09      4.65 o
  -2  19   6        0.42        0.00      2.56 o
  -1  19   6        6.67        2.87      3.55 o
   0  19   6       26.20       25.23      5.84 o
   1  19   6       15.36       12.92      5.50 o
   2  19   6        1.89        0.00      8.50 o
  -4  20   6        0.11        0.00      4.17 o
  -3  20   6        4.42        6.21      3.59 o
  -2  20   6        4.69        9.66      3.67 o
  -1  20   6       11.18       11.43      4.76 o
   0  20   6        3.52        8.30      5.29 o
   1  20   6        0.44        0.00      7.87 o
   2  20   6        1.57        0.00     15.81 o
  -4  21   6        7.87       19.68     18.45 o
  -3  21   6        3.93        0.00      4.78 o
  -2  21   6       18.06       14.63      6.89 o
  -1  21   6        0.02        9.88     11.51 o
   0  21   6        2.18        3.89      7.56 o
   1  21   6        0.04        0.00     10.90 o
  -3  22   6       21.61       15.56      9.22 o
  -2  22   6       12.45       13.83      7.89 o
  -1  22   6        5.87        7.71     13.09 o
   0  22   6        2.22        8.78     11.48 o
   1  22   6        7.64       14.58     18.45 o
  -2  23   6        0.13        2.99     10.72 o
  -1  23   6        9.20        0.09     12.74 o
   0  23   6        0.52        1.23     18.10 o
  -6   1   7       42.34       29.67     12.30 o
  -5   1   7        0.04        3.54      7.64 o
  -4   1   7       28.08       10.11      8.08 o
  -3   1   7       34.52       24.85      5.86 o
  -2   1   7       52.14       45.30     10.10 o
  -1   1   7       12.95        9.64      2.95 o
   0   1   7       57.64       60.66      6.35 o
   1   1   7        0.88        2.22      1.88 o
   2   1   7        7.19        5.22      2.64 o
   3   1   7        4.59        0.45      3.11 o
   4   1   7        0.44        0.00     12.18 o
  -6   2   7        6.44        6.01      6.14 o
  -5   2   7       13.50       10.82     13.00 o
  -4   2   7       86.26       39.38     12.31 o
  -3   2   7       10.12        7.27      3.48 o
  -2   2   7        4.26        2.64      1.96 o
  -1   2   7       74.42       69.39      7.39 o
   0   2   7        8.68        4.02      2.58 o
   1   2   7       32.16       39.20      5.12 o
   2   2   7        0.10        4.13      3.12 o
   3   2   7        0.25        3.12      3.20 o
   4   2   7        8.67        0.00     15.64 o
  -7   3   7        0.54        0.00     19.50 o
  -6   3   7        1.19       11.74      7.09 o
  -5   3   7       54.41       18.63      6.16 o
  -4   3   7        2.96        0.00      3.90 o
  -3   3   7        0.14        0.00      2.42 o
  -2   3   7       35.76       28.03      6.59 o
  -1   3   7       30.03       22.52      6.80 o
   0   3   7        6.90       10.34      2.43 o
   1   3   7        7.01        8.20      2.39 o
   2   3   7        0.81        3.39      2.30 o
   3   3   7       20.60       15.88      4.71 o
   4   3   7        2.90        0.00     16.16 o
  -6   4   7        0.00        7.55      6.69 o
  -5   4   7        3.64        0.95      4.25 o
  -4   4   7        4.99        2.60      2.63 o
  -3   4   7       59.75       39.89     18.14 o
  -2   4   7      106.95       78.64     16.26 o
  -1   4   7       36.66       39.78      5.91 o
   0   4   7       22.70       19.18      4.63 o
   1   4   7        0.15        4.03      2.49 o
   2   4   7        0.00        0.00      2.03 o
   3   4   7        0.15        1.26      3.21 o
   4   4   7        0.35       16.87     18.62 o
  -6   5   7        0.92        0.00     12.30 o
  -5   5   7        9.80        8.95      4.73 o
  -4   5   7       23.53       23.85      5.05 o
  -3   5   7        0.25        2.75      3.08 o
  -2   5   7      108.20       76.24     15.15 o
  -1   5   7       15.14       17.82      3.27 o
   0   5   7        0.18        2.63      4.56 o
   1   5   7        6.90        5.60      2.46 o
   2   5   7       11.49        3.67      3.41 o
   3   5   7       22.03       21.62      4.47 o
  -6   6   7        2.75        0.00      7.63 o
  -4   6   7       45.24       24.22      7.24 o
  -3   6   7        5.96        1.33      2.94 o
  -2   6   7       14.63        9.55      3.36 o
  -1   6   7       19.31       15.28      3.03 o
   0   6   7        1.55        3.25      2.22 o
   1   6   7        1.99        7.29      2.51 o
   2   6   7        3.48        4.10      3.12 o
   3   6   7        8.37        7.71      5.06 o
  -6   7   7        5.36        5.46      8.93 o
  -5   7   7        0.00        0.00      3.39 o
  -4   7   7      261.57       69.51     16.89 o
  -3   7   7        6.64        2.76      2.60 o
  -2   7   7       10.20        7.61      3.34 o
  -1   7   7        1.37        0.00      2.31 o
   0   7   7      101.63      120.37     18.68 o
   1   7   7        0.04        0.41      2.27 o
   2   7   7        0.48        0.70      2.46 o
   3   7   7       29.92       37.18      5.69 o
  -6   8   7       23.97        6.59     10.47 o
  -5   8   7        0.27        1.15      3.75 o
  -4   8   7        0.09        5.05      2.99 o
  -3   8   7       55.04       48.63     12.99 o
  -2   8   7       49.15       37.59      6.24 o
  -1   8   7       30.56       33.73      6.86 o
   0   8   7        3.60        8.03      2.72 o
   1   8   7        0.98        3.74      2.35 o
   2   8   7       34.60       28.56      6.75 o
   3   8   7       74.18       83.82     10.96 o
  -6   9   7        9.63        5.84      5.17 o
  -5   9   7        4.60        3.23      4.03 o
  -4   9   7       21.15       10.43      7.65 o
  -3   9   7        0.98        5.50      3.55 o
  -2   9   7       14.65       13.27      3.68 o
  -1   9   7        6.00        8.94      3.25 o
   0   9   7       20.57       39.49      6.64 o
   1   9   7       23.67       34.22      5.84 o
   2   9   7        7.88        5.33      3.27 o
   3   9   7        5.59       10.46      8.31 o
  -6  10   7        6.76        0.00      7.78 o
  -5  10   7        9.84        9.61      3.35 o
  -4  10   7        0.39        4.96      3.51 o
  -3  10   7        0.43        5.91      3.13 o
  -2  10   7       11.02        9.00      3.15 o
  -1  10   7        1.82       11.93      5.02 o
   0  10   7      293.04      386.13     20.40 o
   1  10   7       25.75       26.69      5.10 o
   2  10   7        2.73        0.00      3.28 o
   3  10   7       23.31       32.94     11.24 o
  -6  11   7       22.72       22.72      9.84 o
  -5  11   7        3.04        2.85      2.92 o
  -4  11   7        7.22        0.51      8.16 o
  -3  11   7        1.89        0.00      2.23 o
  -2  11   7       38.62       38.33      6.47 o
  -1  11   7       15.33       17.19     18.89 o
   0  11   7        5.94        5.32      4.65 o
   1  11   7        0.04        3.97      2.66 o
   2  11   7        2.35        3.85      4.95 o
   3  11   7      106.13      110.57     15.19 o
  -6  12   7        2.09        0.00      7.24 o
  -5  12   7        0.37        0.00      5.97 o
  -4  12   7        1.23        5.07      4.85 o
  -3  12   7       17.91       13.63      4.84 o
  -2  12   7        1.17        0.00      2.38 o
  -1  12   7        2.80        6.98      4.40 o
   0  12   7        0.01        0.00      4.04 o
   1  12   7        2.11        4.52      8.73 o
   2  12   7       49.28       37.46      8.42 o
   3  12   7       60.91       72.36     19.15 o
  -5  13   7        6.44        0.00      4.97 o
  -4  13   7        7.06        2.02      6.73 o
  -3  13   7        3.33        1.34      4.61 o
  -2  13   7       36.63       57.08     11.59 o
  -1  13   7       99.00      134.80     13.97 o
   0  13   7       31.88       37.89      8.52 o
   1  13   7        5.72        5.35      3.14 o
   2  13   7        1.07        0.00      6.03 o
  -5  14   7        0.27        0.00      5.26 o
  -4  14   7       32.09       25.64      6.12 o
  -3  14   7        2.72        3.07      2.66 o
  -2  14   7       23.76       18.63      8.04 o
  -1  14   7       11.73        7.97      3.10 o
   0  14   7       17.93       28.31      5.87 o
   1  14   7        0.88        0.00      3.81 o
   2  14   7       10.96       13.40      7.90 o
  -5  15   7        4.35        0.00      6.90 o
  -4  15   7       40.44       31.85      8.64 o
  -3  15   7       33.02       26.09      6.35 o
  -2  15   7        0.11        0.00      6.85 o
  -1  15   7       16.19       23.82      5.55 o
   0  15   7       34.20       46.29      8.25 o
   1  15   7        0.01        0.00      7.66 o
   2  15   7        0.07        0.00      5.53 o
  -5  16   7       10.86        5.61     12.47 o
  -4  16   7        1.71        0.00      4.00 o
  -3  16   7        0.23        0.00      3.08 o
  -2  16   7        3.87        3.14      4.66 o
  -1  16   7      105.84      127.59     14.11 o
   0  16   7        7.50       11.74      6.29 o
   1  16   7       25.12       19.72     11.00 o
   2  16   7        0.28        0.00     10.54 o
  -4  17   7       10.13        4.54      6.20 o
  -3  17   7       10.13       10.51      5.97 o
  -2  17   7        0.18        7.54      5.67 o
  -1  17   7        3.27        9.12      5.34 o
   0  17   7        6.60       11.04      9.16 o
   1  17   7       18.99       29.34     11.72 o
  -4  18   7       60.00       62.43     15.26 o
  -3  18   7        3.64        2.61      7.29 o
  -2  18   7        7.55        8.08     10.13 o
  -1  18   7        0.00        0.36      7.11 o
   0  18   7       12.36       22.32     10.65 o
   1  18   7        0.48       11.42     17.75 o
  -3  19   7        2.05        0.00      7.73 o
  -2  19   7        6.31        0.53      7.34 o
  -1  19   7        5.06        0.92      8.55 o
   0  19   7        0.32        0.00     12.02 o
  -2  20   7        2.84        6.57     10.00 o
  -1  20   7        0.85        0.00     17.04 o
  -5   0   8        3.69        1.23     12.12 o
  -4   0   8       66.84       21.97      8.08 o
  -3   0   8        1.22        4.39      6.15 o
  -2   0   8        9.67        1.38      6.76 o
  -1   0   8        1.39        0.63      2.90 o
   0   0   8       42.93       37.97     17.31 o
   1   0   8        2.68        3.01      4.13 o
   2   0   8       38.56       45.03     11.16 o
  -5   1   8        2.70        5.28      9.13 o
  -4   1   8        7.32        3.37      5.80 o
  -3   1   8        4.38        3.08      2.76 o
  -2   1   8        0.46        0.22      2.47 o
  -1   1   8       15.32        9.03      2.50 o
   0   1   8       25.49       17.69      4.59 o
   1   1   8        0.29        5.08      2.89 o
   2   1   8        2.61        3.03      3.68 o
  -5   2   8        1.98        0.00     10.60 o
  -4   2   8        0.88        0.00      6.68 o
  -3   2   8        3.30        0.06      2.78 o
  -2   2   8        8.54        5.34      2.46 o
  -1   2   8       44.20       51.38      6.53 o
   0   2   8       29.78       23.70      5.43 o
   1   2   8        0.01        0.00      4.02 o
   2   2   8        2.17        5.43      4.71 o
  -5   3   8       14.20        1.31     10.52 o
  -4   3   8       15.16        6.11      4.92 o
  -3   3   8       18.30       12.26      3.68 o
  -2   3   8        9.39        7.43      3.61 o
  -1   3   8       15.21       11.27      4.44 o
   0   3   8        5.46        3.80      3.16 o
   1   3   8       11.40        8.89      3.98 o
   2   3   8        1.45        1.79      6.21 o
  -5   4   8        3.95        5.08     11.31 o
  -4   4   8       89.70       25.34      8.79 o
  -3   4   8       20.11       11.80      7.21 o
  -2   4   8        0.28        0.00      3.29 o
  -1   4   8       13.88       16.93      3.32 o
   0   4   8        1.56        4.82      4.74 o
   1   4   8       31.33       40.62      8.53 o
   2   4   8        5.07        0.94      4.17 o
  -5   5   8        2.66        4.06     10.03 o
  -4   5   8        4.14        5.39      3.23 o
  -3   5   8       71.67       46.52     17.92 o
  -2   5   8        0.80        3.33      3.15 o
  -1   5   8        7.86        0.00      2.32 o
   0   5   8        7.95        3.81      3.53 o
   1   5   8        1.33        3.68      2.60 o
   2   5   8        1.17        0.00      4.21 o
  -5   6   8        4.87        4.22     10.41 o
  -4   6   8        1.42        1.11      3.34 o
  -3   6   8       13.98        5.70      3.19 o
  -2   6   8       15.95        5.96      7.38 o
  -1   6   8       70.22       67.55     11.91 o
   0   6   8        4.08        6.73      4.79 o
   1   6   8        0.23        6.32      3.22 o
   2   6   8        8.03        7.74      6.30 o
  -5   7   8        4.25        0.00     10.13 o
  -4   7   8        1.96        0.39      4.34 o
  -3   7   8        2.98        2.29      2.61 o
  -2   7   8        2.03        1.17      3.35 o
  -1   7   8       42.38       40.28      8.98 o
   0   7   8        2.78        6.43      2.81 o
   1   7   8        0.31        0.70      2.86 o
   2   7   8        5.54       11.42      8.37 o
  -5   8   8        4.71        3.87      5.18 o
  -4   8   8        6.48        4.02      3.86 o
  -3   8   8        1.11        1.71      2.78 o
  -2   8   8        4.23        8.16      3.76 o
  -1   8   8       40.68       47.07     11.04 o
   0   8   8        0.11        3.46      3.70 o
   1   8   8       35.90       52.41     11.49 o
   2   8   8        0.83        0.28     12.94 o
  -5   9   8        0.87        5.00      5.98 o
  -4   9   8        0.93        0.00      6.53 o
  -3   9   8       12.10       10.99      4.45 o
  -2   9   8       40.25       55.21     18.80 o
  -1   9   8       21.75       21.09      8.96 o
   0   9   8       23.38       16.74      6.28 o
   1   9   8        0.82        9.70      5.40 o
   2   9   8       23.77       28.06     11.04 o
  -5  10   8        2.16        5.89      7.18 o
  -4  10   8        2.24        7.76      4.35 o
  -3  10   8        3.27        2.88      7.91 o
  -2  10   8        4.69        4.74      4.15 o
  -1  10   8       60.70       84.36     19.33 o
   0  10   8        3.55        8.49      7.12 o
   1  10   8        0.81        0.00      3.96 o
  -5  11   8        1.01        0.00     12.65 o
  -4  11   8       30.43       21.65     13.39 o
  -3  11   8       13.08       14.48      7.60 o
  -2  11   8       11.62        9.63     10.81 o
  -1  11   8        4.34        4.47      4.34 o
   0  11   8       48.19       52.59     11.60 o
   1  11   8        2.18        6.71      9.48 o
  -4  12   8       20.34       14.62      6.13 o
  -3  12   8       15.27       16.94      9.09 o
  -2  12   8        6.24       11.49      8.54 o
  -1  12   8        1.53        2.95      5.14 o
   0  12   8       66.86       84.02     13.71 o
   1  12   8        0.02        6.03     12.34 o
  -4  13   8        2.60        0.00      7.44 o
  -3  13   8        0.29        0.00      6.56 o
  -2  13   8        0.01        0.00      6.89 o
  -1  13   8       11.85        9.71      5.69 o
   0  13   8        0.25        6.40      8.13 o
   1  13   8       53.26       60.81     26.01 o
  -3  14   8        5.84        6.12     10.66 o
  -2  14   8        0.63        0.00     11.42 o
  -1  14   8        0.02        3.50      5.17 o
   0  14   8        9.19        2.99     13.53 o
  -2  15   8        0.00        0.00      9.98 o
  -1  15   8        5.16        5.62     12.47 o
   0  15   8        0.42        0.00     13.70 o
  -2  16   8        3.32        0.00     11.77 o
  -1  16   8        0.87        3.87     13.70 o
  -4   1   9        1.77       12.80     13.71 o
  -3   1   9       25.73        4.72      8.94 o
  -2   1   9       13.28       14.69      5.87 o
  -1   1   9       10.96       11.30      2.93 o
   0   1   9        8.88        4.98      6.89 o
  -4   2   9        1.71        0.00     10.82 o
  -3   2   9       13.83        4.15      8.99 o
  -2   2   9        4.33        0.80      3.30 o
  -1   2   9        7.03        1.95      4.27 o
   0   2   9        0.08        0.00      4.73 o
  -4   3   9        0.47        4.98     11.56 o
  -3   3   9       19.96       13.79      5.19 o
  -2   3   9       20.09        6.23      3.79 o
  -1   3   9        1.75        0.00      3.61 o
   0   3   9        0.01        6.93      6.28 o
  -4   4   9        0.80        1.23     14.58 o
  -3   4   9        1.92        2.36      4.10 o
  -2   4   9        9.99        5.50      3.88 o
  -1   4   9        3.44        8.04      7.72 o
   0   4   9        2.57        1.43      7.49 o
  -4   5   9       37.43        5.97     16.34 o
  -3   5   9       14.27        8.63      5.97 o
  -2   5   9        6.49        3.91      6.84 o
  -1   5   9        0.34        9.96      8.69 o
   0   5   9        0.03        0.76      6.90 o
  -4   6   9       25.21       17.57     18.80 o
  -3   6   9       25.43       18.39      7.47 o
  -2   6   9        5.95        0.19      7.21 o
  -1   6   9        1.34        0.00      6.89 o
   0   6   9       19.57       39.18     24.95 o
  -4   7   9        3.21        0.00      8.29 o
  -3   7   9        1.97        0.00      5.81 o
  -2   7   9        2.23       12.88      9.55 o
  -1   7   9        0.30        1.93     10.54 o
   0   7   9       26.71       53.07     28.29 o
  -3   8   9       11.15       13.00     11.60 o
  -2   8   9        9.45       10.81      9.87 o
  -1   8   9       10.34       15.81     14.93 o
  -3   9   9        7.31       36.55     16.34 o
  -2   9   9       15.14       29.52     17.75 o
 
